# Supplementary material for: Judging facts, judging norms: Training machine learning models to judge humans requires a modified approach to labeling data
Source: Sci Adv. 2023 May 10;9(19):eabq0701. doi: 10.1126/sciadv.abq0701 (PMC10171805; doi:10.1126/sciadv.abq0701)
Supplement: Supplementary file 2 — Data S1 to S12 [file sciadv.abq0701_data_s1_to_s12.zip]

Archive with 12 entries (12 files):
- abq0701_Data_S1.csv
- abq0701_Data_S2.csv
- abq0701_Data_S3.csv
- abq0701_Data_S4.csv
- abq0701_Data_S5.csv
- abq0701_Data_S6.csv
- abq0701_Data_S7.csv
- abq0701_Data_S8.csv
- abq0701_Data_S9.csv
- abq0701_Data_S10.csv
- abq0701_Data_S11.csv
- abq0701_Data_S12.csv
