# Supplementary material for: Judging facts, judging norms: Training machine learning models to judge humans requires a modified approach to labeling data
Source: Sci Adv. 2023 May 10;9(19):eabq0701. doi: 10.1126/sciadv.abq0701 (PMC10171805; doi:10.1126/sciadv.abq0701)
Supplement: Supplementary file 2 — Data S1 to S12 [file sciadv.abq0701_data_s1_to_s12.zip › abq0701_Data_S1.csv]

imgname	descriptive0	descriptive1	descriptive2	descriptive3
0001.png	0	0	0	0
0001.png	0	0	0	0
0001.png	0	0	0	0
0001.png	0	0	0	0
0001.png	0	0	0	0
0001.png	0	0	0	0
0001.png	0	0	0	0
0001.png	0	0	0	0
0001.png	0	0	0	0
0001.png	0	0	0	0
0001.png	0	0	0	0
0001.png	0	0	0	0
0001.png	0	0	0	0
0001.png	0	0	0	0
0001.png	0	0	0	0
0001.png	0	0	0	0
0001.png	0	0	0	0
0001.png	0	0	0	0
0001.png	0	0	0	0
0001.png	0	0	0	0
0002.png	1	1	0	0
0002.png	0	0	0	0
0002.png	0	0	0	0
0002.png	1	1	0	1
0002.png	0	0	0	0
0002.png	0	0	0	0
0002.png	1	0	0	1
0002.png	0	0	0	0
0002.png	0	0	0	0
0002.png	0	0	0	0
0002.png	1	1	0	0
0002.png	1	1	1	1
0002.png	0	0	0	0
0002.png	0	0	0	0
0002.png	0	0	0	0
0002.png	0	0	0	0
0002.png	0	0	0	0
0002.png	0	0	0	0
0002.png	0	0	0	0
0002.png	0	0	0	0
0003.png	0	0	0	0
0003.png	1	0	1	0
0003.png	0	0	0	0
0003.png	0	0	0	0
0003.png	1	0	1	0
0003.png	0	0	0	0
0003.png	0	0	0	0
0003.png	0	0	0	0
0003.png	0	0	0	0
0003.png	0	0	0	0
0003.png	0	0	0	0
0003.png	0	0	0	0
0003.png	0	0	0	0
0003.png	1	0	1	0
0003.png	0	0	0	0
0003.png	0	0	0	0
0003.png	0	0	0	0
0003.png	1	0	1	0
0003.png	0	0	0	0
0003.png	1	0	1	0
0004.png	0	0	0	0
0004.png	0	0	0	0
0004.png	0	0	0	0
0004.png	0	0	0	0
0004.png	0	0	0	0
0004.png	0	0	0	0
0004.png	0	0	0	0
0004.png	0	0	0	0
0004.png	0	0	0	0
0004.png	0	0	0	0
0004.png	1	0	1	0
0004.png	0	0	0	0
0004.png	0	0	0	0
0004.png	0	0	0	0
0004.png	0	0	0	0
0004.png	0	0	0	0
0004.png	0	0	0	0
0004.png	0	0	0	0
0004.png	0	0	0	0
0004.png	0	0	0	0
0005.png	0	0	0	0
0005.png	0	0	0	0
0005.png	0	0	0	0
0005.png	0	0	0	0
0005.png	0	0	0	0
0005.png	0	0	0	0
0005.png	0	0	0	0
0005.png	0	0	0	0
0005.png	1	0	1	0
0005.png	0	0	0	0
0005.png	0	0	0	0
0005.png	0	0	0	0
0005.png	0	0	0	0
0005.png	0	0	0	0
0005.png	1	0	1	0
0005.png	0	0	0	0
0005.png	0	0	0	0
0005.png	0	0	0	0
0005.png	0	0	0	0
0005.png	0	0	0	0
0006.png	0	0	0	0
0006.png	0	0	0	0
0006.png	1	0	1	0
0006.png	0	0	0	0
0006.png	0	0	0	0
0006.png	0	0	0	0
0006.png	0	0	0	0
0006.png	0	0	0	0
0006.png	0	0	0	0
0006.png	1	0	1	0
0006.png	0	0	0	0
0006.png	0	0	0	0
0006.png	0	0	0	0
0006.png	0	0	0	0
0006.png	0	0	0	0
0006.png	1	0	1	0
0006.png	0	0	0	0
0006.png	0	0	0	0
0006.png	0	0	0	0
0006.png	0	0	0	0
0007.png	0	0	0	0
0007.png	0	0	0	0
0007.png	0	0	0	0
0007.png	0	0	0	0
0007.png	0	0	0	0
0007.png	0	0	0	0
0007.png	0	0	0	0
0007.png	0	0	0	0
0007.png	0	0	0	0
0007.png	1	0	1	0
0007.png	0	0	0	0
0007.png	0	0	0	0
0007.png	0	0	0	0
0007.png	0	0	0	0
0007.png	0	0	0	0
0007.png	1	0	1	0
0007.png	0	0	0	0
0007.png	0	0	0	0
0007.png	0	0	0	0
0007.png	0	0	0	0
0008.png	0	0	0	0
0008.png	0	0	0	0
0008.png	0	0	0	0
0008.png	0	0	0	0
0008.png	0	0	0	0
0008.png	0	0	0	0
0008.png	0	0	0	0
0008.png	0	0	0	0
0008.png	0	0	0	0
0008.png	0	0	0	0
0008.png	0	0	0	0
0008.png	0	0	0	0
0008.png	0	0	0	0
0008.png	0	0	0	0
0008.png	0	0	0	0
0008.png	0	0	0	0
0008.png	0	0	0	0
0008.png	0	0	0	0
0008.png	0	0	0	0
0008.png	0	0	0	0
0009.png	0	0	0	0
0009.png	0	0	0	0
0009.png	0	0	0	0
0009.png	0	0	0	0
0009.png	0	0	0	0
0009.png	0	0	0	0
0009.png	0	0	0	0
0009.png	0	0	0	0
0009.png	0	0	0	0
0009.png	0	0	0	0
0009.png	0	0	0	0
0009.png	0	0	0	0
0009.png	0	0	0	0
0009.png	0	0	0	0
0009.png	0	0	0	0
0009.png	0	0	0	0
0009.png	0	0	0	0
0009.png	0	0	0	0
0009.png	1	0	1	0
0009.png	0	0	0	0
0010.png	0	0	0	0
0010.png	0	0	0	0
0010.png	0	0	0	0
0010.png	0	0	0	0
0010.png	0	0	0	0
0010.png	0	0	0	0
0010.png	0	0	0	0
0010.png	0	0	0	0
0010.png	0	0	0	0
0010.png	0	0	0	0
0010.png	0	0	0	0
0010.png	0	0	0	0
0010.png	0	0	0	0
0010.png	0	0	0	0
0010.png	0	0	0	0
0010.png	0	0	0	0
0010.png	0	0	0	0
0010.png	0	0	0	0
0010.png	0	0	0	0
0010.png	0	0	0	0
0011.png	0	0	0	0
0011.png	0	0	0	0
0011.png	1	0	1	0
0011.png	0	0	0	0
0011.png	0	0	0	0
0011.png	0	0	0	0
0011.png	0	0	0	0
0011.png	0	0	0	0
0011.png	0	0	0	0
0011.png	0	0	0	0
0011.png	0	0	0	0
0011.png	0	0	0	0
0011.png	0	0	0	0
0011.png	0	0	0	0
0011.png	0	0	0	0
0011.png	0	0	0	0
0011.png	0	0	0	0
0011.png	0	0	0	0
0011.png	0	0	0	0
0011.png	0	0	0	0
0012.png	0	0	0	0
0012.png	0	0	0	0
0012.png	0	0	0	0
0012.png	0	0	0	0
0012.png	0	0	0	0
0012.png	0	0	0	0
0012.png	0	0	0	0
0012.png	0	0	0	0
0012.png	0	0	0	0
0012.png	0	0	0	0
0012.png	0	0	0	0
0012.png	0	0	0	0
0012.png	0	0	0	0
0012.png	0	0	0	0
0012.png	0	0	0	0
0012.png	0	0	0	0
0012.png	0	0	0	0
0012.png	0	0	0	0
0012.png	0	0	0	0
0012.png	0	0	0	0
0013.png	0	0	0	0
0013.png	0	0	0	0
0013.png	0	0	0	0
0013.png	0	0	0	0
0013.png	0	0	0	0
0013.png	0	0	0	0
0013.png	0	0	0	0
0013.png	0	0	0	0
0013.png	0	0	0	0
0013.png	1	1	0	0
0013.png	0	0	0	0
0013.png	0	0	0	0
0013.png	0	0	0	0
0013.png	0	0	0	0
0013.png	0	0	0	0
0013.png	0	0	0	0
0013.png	0	0	0	0
0013.png	0	0	0	0
0013.png	0	0	0	0
0013.png	0	0	0	0
0014.png	1	1	0	0
0014.png	0	0	0	0
0014.png	0	0	0	0
0014.png	0	0	0	0
0014.png	0	0	0	0
0014.png	1	1	0	0
0014.png	0	0	0	0
0014.png	0	0	0	0
0014.png	0	0	0	0
0014.png	0	0	0	0
0014.png	0	0	0	0
0014.png	0	0	0	0
0014.png	0	0	0	0
0014.png	0	0	0	0
0014.png	0	0	0	0
0014.png	0	0	0	0
0014.png	0	0	0	0
0014.png	1	0	1	0
0014.png	0	0	0	0
0014.png	0	0	0	0
0015.png	0	0	0	0
0015.png	0	0	0	0
0015.png	0	0	0	0
0015.png	0	0	0	0
0015.png	0	0	0	0
0015.png	0	0	0	0
0015.png	0	0	0	0
0015.png	0	0	0	0
0015.png	0	0	0	0
0015.png	0	0	0	0
0015.png	0	0	0	0
0015.png	0	0	0	0
0015.png	0	0	0	0
0015.png	0	0	0	0
0015.png	0	0	0	0
0015.png	0	0	0	0
0015.png	0	0	0	0
0015.png	0	0	0	0
0015.png	1	0	1	0
0015.png	0	0	0	0
0016.png	0	0	0	0
0016.png	0	0	0	0
0016.png	0	0	0	0
0016.png	0	0	0	0
0016.png	0	0	0	0
0016.png	0	0	0	0
0016.png	0	0	0	0
0016.png	0	0	0	0
0016.png	0	0	0	0
0016.png	0	0	0	0
0016.png	0	0	0	0
0016.png	0	0	0	0
0016.png	0	0	0	0
0016.png	0	0	0	0
0016.png	0	0	0	0
0016.png	0	0	0	0
0016.png	0	0	0	0
0016.png	0	0	0	0
0016.png	0	0	0	0
0016.png	0	0	0	0
0017.png	1	0	1	0
0017.png	0	0	0	0
0017.png	0	0	0	0
0017.png	0	0	0	0
0017.png	0	0	0	0
0017.png	0	0	0	0
0017.png	0	0	0	0
0017.png	0	0	0	0
0017.png	0	0	0	0
0017.png	0	0	0	0
0017.png	0	0	0	0
0017.png	0	0	0	0
0017.png	0	0	0	0
0017.png	0	0	0	0
0017.png	0	0	0	0
0017.png	0	0	0	0
0017.png	0	0	0	0
0017.png	0	0	0	0
0017.png	0	0	0	0
0017.png	0	0	0	0
0018.png	0	0	0	0
0018.png	0	0	0	0
0018.png	0	0	0	0
0018.png	0	0	0	0
0018.png	0	0	0	0
0018.png	0	0	0	0
0018.png	0	0	0	0
0018.png	0	0	0	0
0018.png	0	0	0	0
0018.png	0	0	0	0
0018.png	0	0	0	0
0018.png	0	0	0	0
0018.png	0	0	0	0
0018.png	0	0	0	0
0018.png	0	0	0	0
0018.png	0	0	0	0
0018.png	0	0	0	0
0018.png	0	0	0	0
0018.png	0	0	0	0
0018.png	0	0	0	0
0019.png	0	0	0	0
0019.png	0	0	0	0
0019.png	0	0	0	0
0019.png	0	0	0	0
0019.png	0	0	0	0
0019.png	0	0	0	0
0019.png	0	0	0	0
0019.png	0	0	0	0
0019.png	0	0	0	0
0019.png	0	0	0	0
0019.png	0	0	0	0
0019.png	0	0	0	0
0019.png	0	0	0	0
0019.png	0	0	0	0
0019.png	0	0	0	0
0019.png	0	0	0	0
0019.png	0	0	0	0
0019.png	0	0	0	0
0019.png	0	0	0	0
0019.png	0	0	0	0
0020.png	1	0	0	1
0020.png	0	0	0	0
0020.png	1	0	0	1
0020.png	0	0	0	0
0020.png	0	0	0	0
0020.png	1	1	0	1
0020.png	0	0	0	0
0020.png	1	1	0	0
0020.png	0	0	0	0
0020.png	0	0	0	0
0020.png	0	0	0	0
0020.png	0	0	0	0
0020.png	1	0	1	1
0020.png	0	0	0	0
0020.png	0	0	0	0
0020.png	0	0	0	0
0020.png	0	0	0	0
0020.png	0	0	0	0
0020.png	0	0	0	0
0020.png	0	0	0	0
0021.png	0	0	0	0
0021.png	0	0	0	0
0021.png	0	0	0	0
0021.png	0	0	0	0
0021.png	0	0	0	0
0021.png	0	0	0	0
0021.png	0	0	0	0
0021.png	0	0	0	0
0021.png	0	0	0	0
0021.png	0	0	0	0
0021.png	0	0	0	0
0021.png	0	0	0	0
0021.png	0	0	0	0
0021.png	0	0	0	0
0021.png	0	0	0	0
0021.png	0	0	0	0
0021.png	0	0	0	0
0021.png	0	0	0	0
0021.png	1	0	1	0
0021.png	0	0	0	0
0022.png	0	0	0	0
0022.png	0	0	0	0
0022.png	0	0	0	0
0022.png	0	0	0	0
0022.png	0	0	0	0
0022.png	1	0	1	0
0022.png	0	0	0	0
0022.png	0	0	0	0
0022.png	0	0	0	0
0022.png	0	0	0	0
0022.png	0	0	0	0
0022.png	0	0	0	0
0022.png	0	0	0	0
0022.png	0	0	0	0
0022.png	0	0	0	0
0022.png	0	0	0	0
0022.png	0	0	0	0
0022.png	0	0	0	0
0022.png	0	0	0	0
0022.png	0	0	0	0
0023.png	0	0	0	0
0023.png	0	0	0	0
0023.png	0	0	0	0
0023.png	0	0	0	0
0023.png	0	0	0	0
0023.png	0	0	0	0
0023.png	0	0	0	0
0023.png	0	0	0	0
0023.png	0	0	0	0
0023.png	0	0	0	0
0023.png	0	0	0	0
0023.png	0	0	0	0
0023.png	0	0	0	0
0023.png	0	0	0	0
0023.png	0	0	0	0
0023.png	0	0	0	0
0023.png	0	0	0	0
0023.png	0	0	0	0
0023.png	0	0	0	0
0023.png	1	0	1	0
0024.png	0	0	0	0
0024.png	0	0	0	0
0024.png	0	0	0	0
0024.png	0	0	0	0
0024.png	0	0	0	0
0024.png	0	0	0	0
0024.png	0	0	0	0
0024.png	0	0	0	0
0024.png	0	0	0	0
0024.png	0	0	0	0
0024.png	0	0	0	0
0024.png	0	0	0	0
0024.png	0	0	0	0
0024.png	0	0	0	0
0024.png	0	0	0	0
0024.png	0	0	0	0
0024.png	0	0	0	0
0024.png	0	0	0	0
0024.png	0	0	0	0
0024.png	0	0	0	0
0025.png	0	0	0	0
0025.png	0	0	0	0
0025.png	0	0	0	0
0025.png	0	0	0	0
0025.png	0	0	0	0
0025.png	0	0	0	0
0025.png	0	0	0	0
0025.png	0	0	0	0
0025.png	0	0	0	0
0025.png	0	0	0	0
0025.png	0	0	0	0
0025.png	0	0	0	0
0025.png	0	0	0	0
0025.png	0	0	0	0
0025.png	0	0	0	0
0025.png	0	0	0	0
0025.png	0	0	0	0
0025.png	0	0	0	0
0025.png	0	0	0	0
0025.png	0	0	0	0
0026.png	0	0	0	0
0026.png	0	0	0	0
0026.png	0	0	0	0
0026.png	0	0	0	0
0026.png	0	0	0	0
0026.png	0	0	0	0
0026.png	0	0	0	0
0026.png	0	0	0	0
0026.png	0	0	0	0
0026.png	0	0	0	0
0026.png	0	0	0	0
0026.png	0	0	0	0
0026.png	0	0	0	0
0026.png	0	0	0	0
0026.png	0	0	0	0
0026.png	0	0	0	0
0026.png	0	0	0	0
0026.png	0	0	0	0
0026.png	0	0	0	0
0026.png	0	0	0	0
0027.png	0	0	0	0
0027.png	0	0	0	0
0027.png	0	0	0	0
0027.png	1	0	1	0
0027.png	0	0	0	0
0027.png	0	0	0	0
0027.png	0	0	0	0
0027.png	0	0	0	0
0027.png	0	0	0	0
0027.png	0	0	0	0
0027.png	0	0	0	0
0027.png	0	0	0	0
0027.png	0	0	0	0
0027.png	0	0	0	0
0027.png	0	0	0	0
0027.png	1	0	1	0
0027.png	0	0	0	0
0027.png	1	0	1	0
0027.png	0	0	0	0
0027.png	0	0	0	0
0028.png	0	0	0	0
0028.png	0	0	0	0
0028.png	0	0	0	0
0028.png	0	0	0	0
0028.png	0	0	0	0
0028.png	0	0	0	0
0028.png	0	0	0	0
0028.png	0	0	0	0
0028.png	0	0	0	0
0028.png	0	0	0	0
0028.png	0	0	0	0
0028.png	0	0	0	0
0028.png	0	0	0	0
0028.png	0	0	0	0
0028.png	0	0	0	0
0028.png	0	0	0	0
0028.png	0	0	0	0
0028.png	0	0	0	0
0028.png	0	0	0	0
0028.png	0	0	0	0
0029.png	1	0	0	1
0029.png	1	1	0	1
0029.png	0	0	0	0
0029.png	0	0	0	0
0029.png	1	1	0	1
0029.png	1	1	0	1
0029.png	1	1	0	0
0029.png	0	0	0	0
0029.png	1	1	0	0
0029.png	0	0	0	0
0029.png	0	0	0	0
0029.png	0	0	0	0
0029.png	0	0	0	0
0029.png	1	0	0	1
0029.png	0	0	0	0
0029.png	0	0	0	0
0029.png	0	0	0	0
0029.png	1	1	1	1
0029.png	0	0	0	0
0029.png	0	0	0	0
0030.png	0	0	0	0
0030.png	0	0	0	0
0030.png	0	0	0	0
0030.png	0	0	0	0
0030.png	0	0	0	0
0030.png	0	0	0	0
0030.png	0	0	0	0
0030.png	0	0	0	0
0030.png	0	0	0	0
0030.png	0	0	0	0
0030.png	0	0	0	0
0030.png	1	0	1	0
0030.png	0	0	0	0
0030.png	0	0	0	0
0030.png	0	0	0	0
0030.png	0	0	0	0
0030.png	0	0	0	0
0030.png	0	0	0	0
0030.png	0	0	0	0
0030.png	1	1	0	0
0031.png	0	0	0	0
0031.png	0	0	0	0
0031.png	0	0	0	0
0031.png	0	0	0	0
0031.png	0	0	0	0
0031.png	0	0	0	0
0031.png	0	0	0	0
0031.png	0	0	0	0
0031.png	1	0	1	0
0031.png	0	0	0	0
0031.png	0	0	0	0
0031.png	0	0	0	0
0031.png	0	0	0	0
0031.png	0	0	0	0
0031.png	0	0	0	0
0031.png	0	0	0	0
0031.png	0	0	0	0
0031.png	0	0	0	0
0031.png	0	0	0	0
0031.png	0	0	0	0
0032.png	0	0	0	0
0032.png	0	0	0	0
0032.png	1	0	1	0
0032.png	0	0	0	0
0032.png	0	0	0	0
0032.png	1	0	1	0
0032.png	0	0	0	0
0032.png	0	0	0	0
0032.png	0	0	0	0
0032.png	0	0	0	0
0032.png	0	0	0	0
0032.png	0	0	0	0
0032.png	0	0	0	0
0032.png	1	0	1	0
0032.png	0	0	0	0
0032.png	0	0	0	0
0032.png	0	0	0	0
0032.png	0	0	0	0
0032.png	0	0	0	0
0032.png	0	0	0	0
0033.png	0	0	0	0
0033.png	0	0	0	0
0033.png	0	0	0	0
0033.png	0	0	0	0
0033.png	1	0	0	1
0033.png	0	0	0	0
0033.png	0	0	0	0
0033.png	0	0	0	0
0033.png	0	0	0	0
0033.png	0	0	0	0
0033.png	0	0	0	0
0033.png	0	0	0	0
0033.png	0	0	0	0
0033.png	0	0	0	0
0033.png	0	0	0	0
0033.png	0	0	0	0
0033.png	0	0	0	0
0033.png	1	0	1	0
0033.png	0	0	0	0
0033.png	0	0	0	0
0034.png	0	0	0	0
0034.png	0	0	0	0
0034.png	0	0	0	0
0034.png	0	0	0	0
0034.png	0	0	0	0
0034.png	0	0	0	0
0034.png	0	0	0	0
0034.png	0	0	0	0
0034.png	1	0	1	0
0034.png	0	0	0	0
0034.png	0	0	0	0
0034.png	0	0	0	0
0034.png	0	0	0	0
0034.png	0	0	0	0
0034.png	0	0	0	0
0034.png	0	0	0	0
0034.png	0	0	0	0
0034.png	0	0	0	0
0034.png	0	0	0	0
0034.png	0	0	0	0
0035.png	1	1	0	0
0035.png	0	0	0	0
0035.png	0	0	0	0
0035.png	0	0	0	0
0035.png	0	0	0	0
0035.png	0	0	0	0
0035.png	0	0	0	0
0035.png	0	0	0	0
0035.png	0	0	0	0
0035.png	0	0	0	0
0035.png	0	0	0	0
0035.png	1	0	1	0
0035.png	0	0	0	0
0035.png	0	0	0	0
0035.png	0	0	0	0
0035.png	0	0	0	0
0035.png	0	0	0	0
0035.png	0	0	0	0
0035.png	0	0	0	0
0035.png	0	0	0	0
0036.png	0	0	0	0
0036.png	0	0	0	0
0036.png	0	0	0	0
0036.png	0	0	0	0
0036.png	0	0	0	0
0036.png	0	0	0	0
0036.png	0	0	0	0
0036.png	0	0	0	0
0036.png	0	0	0	0
0036.png	0	0	0	0
0036.png	0	0	0	0
0036.png	1	0	1	0
0036.png	0	0	0	0
0036.png	0	0	0	0
0036.png	0	0	0	0
0036.png	0	0	0	0
0036.png	0	0	0	0
0036.png	0	0	0	0
0036.png	0	0	0	0
0036.png	0	0	0	0
0037.png	0	0	0	0
0037.png	0	0	0	0
0037.png	0	0	0	0
0037.png	0	0	0	0
0037.png	0	0	0	0
0037.png	0	0	0	0
0037.png	0	0	0	0
0037.png	0	0	0	0
0037.png	0	0	0	0
0037.png	0	0	0	0
0037.png	1	0	1	0
0037.png	0	0	0	0
0037.png	0	0	0	0
0037.png	0	0	0	0
0037.png	0	0	0	0
0037.png	0	0	0	0
0037.png	0	0	0	0
0037.png	0	0	0	0
0037.png	0	0	0	0
0037.png	0	0	0	0
0038.png	0	0	0	0
0038.png	0	0	0	0
0038.png	0	0	0	0
0038.png	0	0	0	0
0038.png	0	0	0	0
0038.png	0	0	0	0
0038.png	0	0	0	0
0038.png	0	0	0	0
0038.png	0	0	0	0
0038.png	0	0	0	0
0038.png	0	0	0	0
0038.png	0	0	0	0
0038.png	0	0	0	0
0038.png	0	0	0	0
0038.png	0	0	0	0
0038.png	1	0	1	0
0038.png	0	0	0	0
0038.png	0	0	0	0
0038.png	0	0	0	0
0038.png	0	0	0	0
0039.png	0	0	0	0
0039.png	0	0	0	0
0039.png	0	0	0	0
0039.png	0	0	0	0
0039.png	0	0	0	0
0039.png	0	0	0	0
0039.png	0	0	0	0
0039.png	0	0	0	0
0039.png	0	0	0	0
0039.png	0	0	0	0
0039.png	0	0	0	0
0039.png	0	0	0	0
0039.png	0	0	0	0
0039.png	0	0	0	0
0039.png	0	0	0	0
0039.png	0	0	0	0
0039.png	0	0	0	0
0039.png	0	0	0	0
0039.png	0	0	0	0
0039.png	0	0	0	0
0040.png	0	0	0	0
0040.png	0	0	0	0
0040.png	0	0	0	0
0040.png	0	0	0	0
0040.png	1	0	0	1
0040.png	0	0	0	0
0040.png	0	0	0	0
0040.png	0	0	0	0
0040.png	0	0	0	0
0040.png	0	0	0	0
0040.png	0	0	0	0
0040.png	0	0	0	0
0040.png	0	0	0	0
0040.png	0	0	0	0
0040.png	0	0	0	0
0040.png	0	0	0	0
0040.png	0	0	0	0
0040.png	1	0	1	0
0040.png	0	0	0	0
0040.png	0	0	0	0
0041.png	0	0	0	0
0041.png	0	0	0	0
0041.png	0	0	0	0
0041.png	0	0	0	0
0041.png	1	0	1	0
0041.png	1	0	1	0
0041.png	0	0	0	0
0041.png	1	0	1	0
0041.png	0	0	0	0
0041.png	0	0	0	0
0041.png	0	0	0	0
0041.png	1	0	1	0
0041.png	0	0	0	0
0041.png	1	0	1	0
0041.png	0	0	0	0
0041.png	1	0	1	0
0041.png	0	0	0	0
0041.png	1	0	1	0
0041.png	0	0	0	0
0041.png	1	0	1	0
0042.png	0	0	0	0
0042.png	1	0	1	0
0042.png	0	0	0	0
0042.png	0	0	0	0
0042.png	0	0	0	0
0042.png	0	0	0	0
0042.png	0	0	0	0
0042.png	0	0	0	0
0042.png	0	0	0	0
0042.png	0	0	0	0
0042.png	0	0	0	0
0042.png	0	0	0	0
0042.png	0	0	0	0
0042.png	0	0	0	0
0042.png	0	0	0	0
0042.png	0	0	0	0
0042.png	1	0	1	0
0042.png	0	0	0	0
0042.png	0	0	0	0
0042.png	0	0	0	0
0043.png	1	0	1	0
0043.png	1	0	0	1
0043.png	0	0	0	0
0043.png	0	0	0	0
0043.png	0	0	0	0
0043.png	1	0	0	1
0043.png	1	0	1	0
0043.png	1	0	1	0
0043.png	1	0	1	0
0043.png	0	0	0	0
0043.png	0	0	0	0
0043.png	1	0	1	1
0043.png	1	1	0	0
0043.png	1	0	1	0
0043.png	1	0	1	0
0043.png	0	0	0	0
0043.png	0	0	0	0
0043.png	0	0	0	0
0043.png	0	0	0	0
0043.png	1	0	1	0
0044.png	0	0	0	0
0044.png	0	0	0	0
0044.png	0	0	0	0
0044.png	0	0	0	0
0044.png	0	0	0	0
0044.png	0	0	0	0
0044.png	0	0	0	0
0044.png	0	0	0	0
0044.png	0	0	0	0
0044.png	0	0	0	0
0044.png	0	0	0	0
0044.png	0	0	0	0
0044.png	0	0	0	0
0044.png	0	0	0	0
0044.png	0	0	0	0
0044.png	0	0	0	0
0044.png	0	0	0	0
0044.png	0	0	0	0
0044.png	0	0	0	0
0044.png	0	0	0	0
0045.png	0	0	0	0
0045.png	0	0	0	0
0045.png	1	0	0	1
0045.png	0	0	0	0
0045.png	0	0	0	0
0045.png	0	0	0	0
0045.png	0	0	0	0
0045.png	0	0	0	0
0045.png	0	0	0	0
0045.png	0	0	0	0
0045.png	0	0	0	0
0045.png	0	0	0	0
0045.png	0	0	0	0
0045.png	0	0	0	0
0045.png	0	0	0	0
0045.png	0	0	0	0
0045.png	0	0	0	0
0045.png	0	0	0	0
0045.png	0	0	0	0
0045.png	0	0	0	0
0046.png	0	0	0	0
0046.png	1	1	0	0
0046.png	0	0	0	0
0046.png	0	0	0	0
0046.png	0	0	0	0
0046.png	0	0	0	0
0046.png	0	0	0	0
0046.png	0	0	0	0
0046.png	0	0	0	0
0046.png	0	0	0	0
0046.png	0	0	0	0
0046.png	0	0	0	0
0046.png	0	0	0	0
0046.png	0	0	0	0
0046.png	0	0	0	0
0046.png	0	0	0	0
0046.png	0	0	0	0
0046.png	0	0	0	0
0046.png	0	0	0	0
0046.png	0	0	0	0
0047.png	0	0	0	0
0047.png	0	0	0	0
0047.png	0	0	0	0
0047.png	0	0	0	0
0047.png	0	0	0	0
0047.png	0	0	0	0
0047.png	0	0	0	0
0047.png	0	0	0	0
0047.png	0	0	0	0
0047.png	0	0	0	0
0047.png	0	0	0	0
0047.png	0	0	0	0
0047.png	0	0	0	0
0047.png	0	0	0	0
0047.png	0	0	0	0
0047.png	0	0	0	0
0047.png	0	0	0	0
0047.png	0	0	0	0
0047.png	0	0	0	0
0047.png	0	0	0	0
0048.png	0	0	0	0
0048.png	1	0	0	1
0048.png	0	0	0	0
0048.png	1	0	0	1
0048.png	1	0	1	0
0048.png	1	0	1	0
0048.png	0	0	0	0
0048.png	0	0	0	0
0048.png	0	0	0	0
0048.png	0	0	0	0
0048.png	0	0	0	0
0048.png	1	0	1	0
0048.png	1	0	1	0
0048.png	0	0	0	0
0048.png	1	0	1	0
0048.png	0	0	0	0
0048.png	1	0	1	0
0048.png	0	0	0	0
0048.png	0	0	0	0
0048.png	1	0	1	0
0049.png	0	0	0	0
0049.png	0	0	0	0
0049.png	0	0	0	0
0049.png	0	0	0	0
0049.png	0	0	0	0
0049.png	0	0	0	0
0049.png	0	0	0	0
0049.png	0	0	0	0
0049.png	0	0	0	0
0049.png	0	0	0	0
0049.png	0	0	0	0
0049.png	0	0	0	0
0049.png	1	0	1	0
0049.png	0	0	0	0
0049.png	0	0	0	0
0049.png	0	0	0	0
0049.png	0	0	0	0
0049.png	0	0	0	0
0049.png	0	0	0	0
0049.png	0	0	0	0
0050.png	0	0	0	0
0050.png	0	0	0	0
0050.png	1	0	0	1
0050.png	0	0	0	0
0050.png	0	0	0	0
0050.png	0	0	0	0
0050.png	0	0	0	0
0050.png	0	0	0	0
0050.png	0	0	0	0
0050.png	0	0	0	0
0050.png	0	0	0	0
0050.png	0	0	0	0
0050.png	0	0	0	0
0050.png	0	0	0	0
0050.png	0	0	0	0
0050.png	0	0	0	0
0050.png	0	0	0	0
0050.png	0	0	0	0
0050.png	0	0	0	0
0050.png	0	0	0	0
0051.png	0	0	0	0
0051.png	0	0	0	0
0051.png	0	0	0	0
0051.png	0	0	0	0
0051.png	0	0	0	0
0051.png	0	0	0	0
0051.png	0	0	0	0
0051.png	0	0	0	0
0051.png	0	0	0	0
0051.png	0	0	0	0
0051.png	0	0	0	0
0051.png	0	0	0	0
0051.png	0	0	0	0
0051.png	0	0	0	0
0051.png	0	0	0	0
0051.png	0	0	0	0
0051.png	0	0	0	0
0051.png	0	0	0	0
0051.png	0	0	0	0
0051.png	0	0	0	0
0052.png	0	0	0	0
0052.png	0	0	0	0
0052.png	0	0	0	0
0052.png	0	0	0	0
0052.png	0	0	0	0
0052.png	0	0	0	0
0052.png	0	0	0	0
0052.png	0	0	0	0
0052.png	0	0	0	0
0052.png	0	0	0	0
0052.png	0	0	0	0
0052.png	0	0	0	0
0052.png	0	0	0	0
0052.png	0	0	0	0
0052.png	0	0	0	0
0052.png	0	0	0	0
0052.png	0	0	0	0
0052.png	0	0	0	0
0052.png	0	0	0	0
0052.png	1	0	1	0
0053.png	0	0	0	0
0053.png	0	0	0	0
0053.png	0	0	0	0
0053.png	0	0	0	0
0053.png	0	0	0	0
0053.png	0	0	0	0
0053.png	0	0	0	0
0053.png	0	0	0	0
0053.png	1	0	1	0
0053.png	0	0	0	0
0053.png	0	0	0	0
0053.png	0	0	0	0
0053.png	0	0	0	0
0053.png	0	0	0	0
0053.png	0	0	0	0
0053.png	0	0	0	0
0053.png	0	0	0	0
0053.png	0	0	0	0
0053.png	0	0	0	0
0053.png	0	0	0	0
0054.png	0	0	0	0
0054.png	1	0	0	1
0054.png	1	1	0	0
0054.png	0	0	0	0
0054.png	0	0	0	0
0054.png	1	1	0	0
0054.png	1	1	0	0
0054.png	1	1	0	0
0054.png	0	0	0	0
0054.png	0	0	0	0
0054.png	0	0	0	0
0054.png	0	0	0	0
0054.png	0	0	0	0
0054.png	0	0	0	0
0054.png	1	1	0	0
0054.png	1	0	0	1
0054.png	0	0	0	0
0054.png	0	0	0	0
0054.png	0	0	0	0
0054.png	0	0	0	0
0055.png	0	0	0	0
0055.png	0	0	0	0
0055.png	0	0	0	0
0055.png	0	0	0	0
0055.png	0	0	0	0
0055.png	0	0	0	0
0055.png	0	0	0	0
0055.png	0	0	0	0
0055.png	0	0	0	0
0055.png	0	0	0	0
0055.png	0	0	0	0
0055.png	0	0	0	0
0055.png	0	0	0	0
0055.png	0	0	0	0
0055.png	0	0	0	0
0055.png	0	0	0	0
0055.png	0	0	0	0
0055.png	0	0	0	0
0055.png	0	0	0	0
0055.png	0	0	0	0
0056.png	0	0	0	0
0056.png	0	0	0	0
0056.png	0	0	0	0
0056.png	0	0	0	0
0056.png	0	0	0	0
0056.png	0	0	0	0
0056.png	0	0	0	0
0056.png	0	0	0	0
0056.png	0	0	0	0
0056.png	0	0	0	0
0056.png	0	0	0	0
0056.png	0	0	0	0
0056.png	0	0	0	0
0056.png	0	0	0	0
0056.png	0	0	0	0
0056.png	0	0	0	0
0056.png	0	0	0	0
0056.png	0	0	0	0
0056.png	0	0	0	0
0056.png	0	0	0	0
0057.png	0	0	0	0
0057.png	0	0	0	0
0057.png	0	0	0	0
0057.png	0	0	0	0
0057.png	0	0	0	0
0057.png	0	0	0	0
0057.png	0	0	0	0
0057.png	0	0	0	0
0057.png	0	0	0	0
0057.png	0	0	0	0
0057.png	0	0	0	0
0057.png	0	0	0	0
0057.png	0	0	0	0
0057.png	0	0	0	0
0057.png	0	0	0	0
0057.png	0	0	0	0
0057.png	0	0	0	0
0057.png	0	0	0	0
0057.png	0	0	0	0
0057.png	0	0	0	0
0058.png	0	0	0	0
0058.png	0	0	0	0
0058.png	0	0	0	0
0058.png	0	0	0	0
0058.png	1	1	0	0
0058.png	0	0	0	0
0058.png	1	1	0	0
0058.png	0	0	0	0
0058.png	0	0	0	0
0058.png	0	0	0	0
0058.png	0	0	0	0
0058.png	0	0	0	0
0058.png	0	0	0	0
0058.png	1	1	0	0
0058.png	0	0	0	0
0058.png	0	0	0	0
0058.png	0	0	0	0
0058.png	0	0	0	0
0058.png	0	0	0	0
0058.png	0	0	0	0
0059.png	1	0	0	1
0059.png	0	0	0	0
0059.png	0	0	0	0
0059.png	1	0	0	1
0059.png	0	0	0	0
0059.png	1	0	0	1
0059.png	0	0	0	0
0059.png	0	0	0	0
0059.png	0	0	0	0
0059.png	0	0	0	0
0059.png	0	0	0	0
0059.png	0	0	0	0
0059.png	0	0	0	0
0059.png	0	0	0	0
0059.png	1	0	1	0
0059.png	0	0	0	0
0059.png	0	0	0	0
0059.png	0	0	0	0
0059.png	0	0	0	0
0059.png	0	0	0	0
0060.png	0	0	0	0
0060.png	1	0	0	1
0060.png	0	0	0	0
0060.png	1	0	0	1
0060.png	0	0	0	0
0060.png	0	0	0	0
0060.png	0	0	0	0
0060.png	0	0	0	0
0060.png	0	0	0	0
0060.png	0	0	0	0
0060.png	0	0	0	0
0060.png	0	0	0	0
0060.png	0	0	0	0
0060.png	0	0	0	0
0060.png	0	0	0	0
0060.png	0	0	0	0
0060.png	0	0	0	0
0060.png	0	0	0	0
0060.png	0	0	0	0
0060.png	0	0	0	0
0061.png	0	0	0	0
0061.png	0	0	0	0
0061.png	0	0	0	0
0061.png	0	0	0	0
0061.png	0	0	0	0
0061.png	0	0	0	0
0061.png	0	0	0	0
0061.png	0	0	0	0
0061.png	0	0	0	0
0061.png	0	0	0	0
0061.png	0	0	0	0
0061.png	0	0	0	0
0061.png	0	0	0	0
0061.png	0	0	0	0
0061.png	0	0	0	0
0061.png	0	0	0	0
0061.png	0	0	0	0
0061.png	0	0	0	0
0061.png	0	0	0	0
0061.png	0	0	0	0
0062.png	0	0	0	0
0062.png	0	0	0	0
0062.png	0	0	0	0
0062.png	0	0	0	0
0062.png	0	0	0	0
0062.png	0	0	0	0
0062.png	1	0	1	0
0062.png	0	0	0	0
0062.png	0	0	0	0
0062.png	0	0	0	0
0062.png	0	0	0	0
0062.png	1	0	1	0
0062.png	0	0	0	0
0062.png	0	0	0	0
0062.png	0	0	0	0
0062.png	0	0	0	0
0062.png	0	0	0	0
0062.png	0	0	0	0
0062.png	0	0	0	0
0062.png	0	0	0	0
0063.png	0	0	0	0
0063.png	0	0	0	0
0063.png	0	0	0	0
0063.png	1	0	0	1
0063.png	0	0	0	0
0063.png	0	0	0	0
0063.png	0	0	0	0
0063.png	0	0	0	0
0063.png	0	0	0	0
0063.png	0	0	0	0
0063.png	0	0	0	0
0063.png	0	0	0	0
0063.png	0	0	0	0
0063.png	0	0	0	0
0063.png	0	0	0	0
0063.png	0	0	0	0
0063.png	0	0	0	0
0063.png	0	0	0	0
0063.png	0	0	0	0
0063.png	0	0	0	0
0064.png	0	0	0	0
0064.png	0	0	0	0
0064.png	0	0	0	0
0064.png	0	0	0	0
0064.png	0	0	0	0
0064.png	0	0	0	0
0064.png	0	0	0	0
0064.png	0	0	0	0
0064.png	0	0	0	0
0064.png	0	0	0	0
0064.png	0	0	0	0
0064.png	1	0	1	0
0064.png	0	0	0	0
0064.png	0	0	0	0
0064.png	0	0	0	0
0064.png	0	0	0	0
0064.png	0	0	0	0
0064.png	0	0	0	0
0064.png	0	0	0	0
0064.png	0	0	0	0
0065.png	0	0	0	0
0065.png	0	0	0	0
0065.png	0	0	0	0
0065.png	0	0	0	0
0065.png	1	1	0	0
0065.png	1	0	1	0
0065.png	0	0	0	0
0065.png	0	0	0	0
0065.png	0	0	0	0
0065.png	0	0	0	0
0065.png	0	0	0	0
0065.png	0	0	0	0
0065.png	0	0	0	0
0065.png	0	0	0	0
0065.png	0	0	0	0
0065.png	0	0	0	0
0065.png	0	0	0	0
0065.png	0	0	0	0
0065.png	0	0	0	0
0065.png	0	0	0	0
0066.png	0	0	0	0
0066.png	0	0	0	0
0066.png	0	0	0	0
0066.png	0	0	0	0
0066.png	0	0	0	0
0066.png	0	0	0	0
0066.png	0	0	0	0
0066.png	0	0	0	0
0066.png	0	0	0	0
0066.png	0	0	0	0
0066.png	0	0	0	0
0066.png	0	0	0	0
0066.png	0	0	0	0
0066.png	0	0	0	0
0066.png	0	0	0	0
0066.png	0	0	0	0
0066.png	0	0	0	0
0066.png	0	0	0	0
0066.png	0	0	0	0
0066.png	0	0	0	0
0067.png	0	0	0	0
0067.png	0	0	0	0
0067.png	0	0	0	0
0067.png	0	0	0	0
0067.png	0	0	0	0
0067.png	0	0	0	0
0067.png	0	0	0	0
0067.png	0	0	0	0
0067.png	0	0	0	0
0067.png	0	0	0	0
0067.png	0	0	0	0
0067.png	0	0	0	0
0067.png	0	0	0	0
0067.png	0	0	0	0
0067.png	0	0	0	0
0067.png	0	0	0	0
0067.png	0	0	0	0
0067.png	0	0	0	0
0067.png	1	0	1	0
0067.png	0	0	0	0
0068.png	0	0	0	0
0068.png	1	0	0	1
0068.png	0	0	0	0
0068.png	0	0	0	0
0068.png	0	0	0	0
0068.png	0	0	0	0
0068.png	0	0	0	0
0068.png	0	0	0	0
0068.png	0	0	0	0
0068.png	0	0	0	0
0068.png	0	0	0	0
0068.png	0	0	0	0
0068.png	0	0	0	0
0068.png	0	0	0	0
0068.png	0	0	0	0
0068.png	1	0	1	0
0068.png	0	0	0	0
0068.png	0	0	0	0
0068.png	0	0	0	0
0068.png	0	0	0	0
0069.png	0	0	0	0
0069.png	0	0	0	0
0069.png	0	0	0	0
0069.png	0	0	0	0
0069.png	0	0	0	0
0069.png	0	0	0	0
0069.png	0	0	0	0
0069.png	0	0	0	0
0069.png	0	0	0	0
0069.png	0	0	0	0
0069.png	0	0	0	0
0069.png	0	0	0	0
0069.png	0	0	0	0
0069.png	0	0	0	0
0069.png	0	0	0	0
0069.png	0	0	0	0
0069.png	0	0	0	0
0069.png	0	0	0	0
0069.png	0	0	0	0
0069.png	0	0	0	0
0070.png	1	0	0	1
0070.png	0	0	0	0
0070.png	0	0	0	0
0070.png	0	0	0	0
0070.png	0	0	0	0
0070.png	0	0	0	0
0070.png	0	0	0	0
0070.png	0	0	0	0
0070.png	0	0	0	0
0070.png	0	0	0	0
0070.png	0	0	0	0
0070.png	0	0	0	0
0070.png	0	0	0	0
0070.png	0	0	0	0
0070.png	0	0	0	0
0070.png	0	0	0	0
0070.png	0	0	0	0
0070.png	1	0	1	0
0070.png	1	0	1	0
0070.png	0	0	0	0
0071.png	0	0	0	0
0071.png	0	0	0	0
0071.png	0	0	0	0
0071.png	0	0	0	0
0071.png	0	0	0	0
0071.png	0	0	0	0
0071.png	1	0	1	0
0071.png	0	0	0	0
0071.png	0	0	0	0
0071.png	0	0	0	0
0071.png	0	0	0	0
0071.png	0	0	0	0
0071.png	0	0	0	0
0071.png	1	0	1	0
0071.png	0	0	0	0
0071.png	0	0	0	0
0071.png	0	0	0	0
0071.png	0	0	0	0
0071.png	0	0	0	0
0071.png	0	0	0	0
0072.png	0	0	0	0
0072.png	0	0	0	0
0072.png	0	0	0	0
0072.png	0	0	0	0
0072.png	0	0	0	0
0072.png	0	0	0	0
0072.png	0	0	0	0
0072.png	0	0	0	0
0072.png	0	0	0	0
0072.png	0	0	0	0
0072.png	0	0	0	0
0072.png	0	0	0	0
0072.png	0	0	0	0
0072.png	1	0	1	0
0072.png	0	0	0	0
0072.png	0	0	0	0
0072.png	0	0	0	0
0072.png	0	0	0	0
0072.png	0	0	0	0
0072.png	0	0	0	0
0073.png	0	0	0	0
0073.png	0	0	0	0
0073.png	0	0	0	0
0073.png	0	0	0	0
0073.png	0	0	0	0
0073.png	0	0	0	0
0073.png	0	0	0	0
0073.png	0	0	0	0
0073.png	0	0	0	0
0073.png	0	0	0	0
0073.png	0	0	0	0
0073.png	1	0	1	0
0073.png	0	0	0	0
0073.png	0	0	0	0
0073.png	0	0	0	0
0073.png	0	0	0	0
0073.png	0	0	0	0
0073.png	0	0	0	0
0073.png	0	0	0	0
0073.png	0	0	0	0
0074.png	0	0	0	0
0074.png	0	0	0	0
0074.png	0	0	0	0
0074.png	0	0	0	0
0074.png	0	0	0	0
0074.png	0	0	0	0
0074.png	0	0	0	0
0074.png	1	1	0	0
0074.png	0	0	0	0
0074.png	0	0	0	0
0074.png	0	0	0	0
0074.png	0	0	0	0
0074.png	0	0	0	0
0074.png	0	0	0	0
0074.png	0	0	0	0
0074.png	0	0	0	0
0074.png	0	0	0	0
0074.png	0	0	0	0
0074.png	0	0	0	0
0074.png	0	0	0	0
0075.png	0	0	0	0
0075.png	0	0	0	0
0075.png	0	0	0	0
0075.png	0	0	0	0
0075.png	0	0	0	0
0075.png	0	0	0	0
0075.png	0	0	0	0
0075.png	0	0	0	0
0075.png	0	0	0	0
0075.png	0	0	0	0
0075.png	0	0	0	0
0075.png	1	0	1	0
0075.png	0	0	0	0
0075.png	0	0	0	0
0075.png	0	0	0	0
0075.png	0	0	0	0
0075.png	0	0	0	0
0075.png	0	0	0	0
0075.png	0	0	0	0
0075.png	0	0	0	0
0076.png	0	0	0	0
0076.png	0	0	0	0
0076.png	0	0	0	0
0076.png	0	0	0	0
0076.png	0	0	0	0
0076.png	0	0	0	0
0076.png	0	0	0	0
0076.png	0	0	0	0
0076.png	0	0	0	0
0076.png	0	0	0	0
0076.png	0	0	0	0
0076.png	0	0	0	0
0076.png	0	0	0	0
0076.png	0	0	0	0
0076.png	0	0	0	0
0076.png	0	0	0	0
0076.png	0	0	0	0
0076.png	0	0	0	0
0076.png	0	0	0	0
0076.png	0	0	0	0
0077.png	0	0	0	0
0077.png	0	0	0	0
0077.png	0	0	0	0
0077.png	0	0	0	0
0077.png	1	0	1	0
0077.png	1	0	1	0
0077.png	1	0	1	0
0077.png	1	0	1	0
0077.png	0	0	0	0
0077.png	0	0	0	0
0077.png	0	0	0	0
0077.png	0	0	0	0
0077.png	0	0	0	0
0077.png	1	0	1	0
0077.png	0	0	0	0
0077.png	1	0	1	0
0077.png	1	0	1	0
0077.png	0	0	0	0
0077.png	1	0	1	0
0077.png	1	0	1	0
0078.png	0	0	0	0
0078.png	0	0	0	0
0078.png	0	0	0	0
0078.png	0	0	0	0
0078.png	0	0	0	0
0078.png	0	0	0	0
0078.png	0	0	0	0
0078.png	0	0	0	0
0078.png	0	0	0	0
0078.png	0	0	0	0
0078.png	0	0	0	0
0078.png	0	0	0	0
0078.png	0	0	0	0
0078.png	1	0	1	0
0078.png	0	0	0	0
0078.png	0	0	0	0
0078.png	0	0	0	0
0078.png	0	0	0	0
0078.png	0	0	0	0
0078.png	0	0	0	0
0079.png	0	0	0	0
0079.png	0	0	0	0
0079.png	0	0	0	0
0079.png	0	0	0	0
0079.png	0	0	0	0
0079.png	0	0	0	0
0079.png	0	0	0	0
0079.png	0	0	0	0
0079.png	0	0	0	0
0079.png	0	0	0	0
0079.png	0	0	0	0
0079.png	0	0	0	0
0079.png	0	0	0	0
0079.png	0	0	0	0
0079.png	0	0	0	0
0079.png	0	0	0	0
0079.png	0	0	0	0
0079.png	0	0	0	0
0079.png	0	0	0	0
0079.png	0	0	0	0
0080.png	0	0	0	0
0080.png	0	0	0	0
0080.png	0	0	0	0
0080.png	0	0	0	0
0080.png	0	0	0	0
0080.png	0	0	0	0
0080.png	0	0	0	0
0080.png	0	0	0	0
0080.png	0	0	0	0
0080.png	0	0	0	0
0080.png	0	0	0	0
0080.png	0	0	0	0
0080.png	0	0	0	0
0080.png	0	0	0	0
0080.png	0	0	0	0
0080.png	0	0	0	0
0080.png	0	0	0	0
0080.png	1	0	1	0
0080.png	0	0	0	0
0080.png	0	0	0	0
0081.png	0	0	0	0
0081.png	1	0	1	0
0081.png	0	0	0	0
0081.png	0	0	0	0
0081.png	0	0	0	0
0081.png	0	0	0	0
0081.png	1	0	1	0
0081.png	1	0	0	1
0081.png	0	0	0	0
0081.png	0	0	0	0
0081.png	0	0	0	0
0081.png	0	0	0	0
0081.png	0	0	0	0
0081.png	0	0	0	0
0081.png	0	0	0	0
0081.png	0	0	0	0
0081.png	0	0	0	0
0081.png	0	0	0	0
0081.png	0	0	0	0
0081.png	0	0	0	0
0082.png	0	0	0	0
0082.png	0	0	0	0
0082.png	0	0	0	0
0082.png	0	0	0	0
0082.png	0	0	0	0
0082.png	0	0	0	0
0082.png	0	0	0	0
0082.png	0	0	0	0
0082.png	0	0	0	0
0082.png	0	0	0	0
0082.png	0	0	0	0
0082.png	0	0	0	0
0082.png	0	0	0	0
0082.png	0	0	0	0
0082.png	0	0	0	0
0082.png	0	0	0	0
0082.png	0	0	0	0
0082.png	0	0	0	0
0082.png	0	0	0	0
0082.png	1	0	1	0
0083.png	0	0	0	0
0083.png	0	0	0	0
0083.png	0	0	0	0
0083.png	0	0	0	0
0083.png	0	0	0	0
0083.png	0	0	0	0
0083.png	0	0	0	0
0083.png	0	0	0	0
0083.png	0	0	0	0
0083.png	0	0	0	0
0083.png	0	0	0	0
0083.png	0	0	0	0
0083.png	0	0	0	0
0083.png	0	0	0	0
0083.png	0	0	0	0
0083.png	0	0	0	0
0083.png	0	0	0	0
0083.png	0	0	0	0
0083.png	0	0	0	0
0083.png	0	0	0	0
0084.png	1	0	1	0
0084.png	0	0	0	0
0084.png	0	0	0	0
0084.png	0	0	0	0
0084.png	0	0	0	0
0084.png	0	0	0	0
0084.png	0	0	0	0
0084.png	1	1	0	0
0084.png	0	0	0	0
0084.png	1	0	1	0
0084.png	1	0	1	0
0084.png	1	0	1	0
0084.png	0	0	0	0
0084.png	0	0	0	0
0084.png	0	0	0	0
0084.png	1	0	1	0
0084.png	0	0	0	0
0084.png	0	0	0	0
0084.png	1	0	1	0
0084.png	0	0	0	0
0085.png	0	0	0	0
0085.png	0	0	0	0
0085.png	0	0	0	0
0085.png	0	0	0	0
0085.png	0	0	0	0
0085.png	0	0	0	0
0085.png	0	0	0	0
0085.png	0	0	0	0
0085.png	0	0	0	0
0085.png	0	0	0	0
0085.png	1	0	1	0
0085.png	0	0	0	0
0085.png	0	0	0	0
0085.png	0	0	0	0
0085.png	1	0	1	0
0085.png	0	0	0	0
0085.png	0	0	0	0
0085.png	0	0	0	0
0085.png	0	0	0	0
0085.png	0	0	0	0
0086.png	0	0	0	0
0086.png	0	0	0	0
0086.png	0	0	0	0
0086.png	0	0	0	0
0086.png	0	0	0	0
0086.png	0	0	0	0
0086.png	0	0	0	0
0086.png	0	0	0	0
0086.png	0	0	0	0
0086.png	0	0	0	0
0086.png	0	0	0	0
0086.png	0	0	0	0
0086.png	1	0	1	0
0086.png	0	0	0	0
0086.png	0	0	0	0
0086.png	0	0	0	0
0086.png	0	0	0	0
0086.png	0	0	0	0
0086.png	0	0	0	0
0086.png	0	0	0	0
0087.png	0	0	0	0
0087.png	0	0	0	0
0087.png	0	0	0	0
0087.png	1	0	0	1
0087.png	1	0	0	1
0087.png	1	1	0	1
0087.png	0	0	0	0
0087.png	0	0	0	0
0087.png	1	0	0	1
0087.png	0	0	0	0
0087.png	1	1	0	1
0087.png	0	0	0	0
0087.png	0	0	0	0
0087.png	1	1	0	1
0087.png	0	0	0	0
0087.png	0	0	0	0
0087.png	1	1	0	1
0087.png	1	1	0	1
0087.png	0	0	0	0
0087.png	0	0	0	0
0088.png	0	0	0	0
0088.png	0	0	0	0
0088.png	0	0	0	0
0088.png	0	0	0	0
0088.png	0	0	0	0
0088.png	0	0	0	0
0088.png	0	0	0	0
0088.png	0	0	0	0
0088.png	0	0	0	0
0088.png	0	0	0	0
0088.png	0	0	0	0
0088.png	0	0	0	0
0088.png	0	0	0	0
0088.png	0	0	0	0
0088.png	0	0	0	0
0088.png	0	0	0	0
0088.png	0	0	0	0
0088.png	0	0	0	0
0088.png	0	0	0	0
0088.png	1	0	1	0
0089.png	0	0	0	0
0089.png	0	0	0	0
0089.png	0	0	0	0
0089.png	0	0	0	0
0089.png	0	0	0	0
0089.png	0	0	0	0
0089.png	0	0	0	0
0089.png	0	0	0	0
0089.png	0	0	0	0
0089.png	0	0	0	0
0089.png	0	0	0	0
0089.png	0	0	0	0
0089.png	1	0	1	0
0089.png	0	0	0	0
0089.png	0	0	0	0
0089.png	0	0	0	0
0089.png	0	0	0	0
0089.png	1	0	1	0
0089.png	0	0	0	0
0089.png	0	0	0	0
0090.png	0	0	0	0
0090.png	0	0	0	0
0090.png	0	0	0	0
0090.png	0	0	0	0
0090.png	0	0	0	0
0090.png	0	0	0	0
0090.png	0	0	0	0
0090.png	0	0	0	0
0090.png	0	0	0	0
0090.png	0	0	0	0
0090.png	1	0	1	0
0090.png	0	0	0	0
0090.png	0	0	0	0
0090.png	0	0	0	0
0090.png	0	0	0	0
0090.png	0	0	0	0
0090.png	0	0	0	0
0090.png	0	0	0	0
0090.png	0	0	0	0
0090.png	0	0	0	0
0091.png	0	0	0	0
0091.png	0	0	0	0
0091.png	0	0	0	0
0091.png	0	0	0	0
0091.png	0	0	0	0
0091.png	0	0	0	0
0091.png	0	0	0	0
0091.png	0	0	0	0
0091.png	0	0	0	0
0091.png	0	0	0	0
0091.png	0	0	0	0
0091.png	0	0	0	0
0091.png	0	0	0	0
0091.png	1	0	1	0
0091.png	0	0	0	0
0091.png	0	0	0	0
0091.png	0	0	0	0
0091.png	0	0	0	0
0091.png	0	0	0	0
0091.png	0	0	0	0
0092.png	1	1	0	1
0092.png	1	0	0	1
0092.png	0	0	0	0
0092.png	1	1	0	1
0092.png	1	0	0	1
0092.png	1	1	0	0
0092.png	1	1	0	0
0092.png	0	0	0	0
0092.png	1	1	0	1
0092.png	0	0	0	0
0092.png	0	0	0	0
0092.png	0	0	0	0
0092.png	0	0	0	0
0092.png	0	0	0	0
0092.png	0	0	0	0
0092.png	0	0	0	0
0092.png	0	0	0	0
0092.png	0	0	0	0
0092.png	0	0	0	0
0092.png	0	0	0	0
0093.png	0	0	0	0
0093.png	0	0	0	0
0093.png	0	0	0	0
0093.png	0	0	0	0
0093.png	0	0	0	0
0093.png	0	0	0	0
0093.png	0	0	0	0
0093.png	0	0	0	0
0093.png	0	0	0	0
0093.png	1	0	1	0
0093.png	0	0	0	0
0093.png	0	0	0	0
0093.png	0	0	0	0
0093.png	0	0	0	0
0093.png	0	0	0	0
0093.png	0	0	0	0
0093.png	0	0	0	0
0093.png	0	0	0	0
0093.png	0	0	0	0
0093.png	0	0	0	0
0094.png	0	0	0	0
0094.png	0	0	0	0
0094.png	1	0	1	0
0094.png	0	0	0	0
0094.png	1	1	0	1
0094.png	0	0	0	0
0094.png	0	0	0	0
0094.png	0	0	0	0
0094.png	0	0	0	0
0094.png	0	0	0	0
0094.png	0	0	0	0
0094.png	0	0	0	0
0094.png	0	0	0	0
0094.png	1	0	1	1
0094.png	1	0	1	0
0094.png	0	0	0	0
0094.png	0	0	0	0
0094.png	0	0	0	0
0094.png	0	0	0	0
0094.png	0	0	0	0
0095.png	0	0	0	0
0095.png	0	0	0	0
0095.png	0	0	0	0
0095.png	1	0	1	0
0095.png	0	0	0	0
0095.png	0	0	0	0
0095.png	0	0	0	0
0095.png	0	0	0	0
0095.png	0	0	0	0
0095.png	0	0	0	0
0095.png	0	0	0	0
0095.png	0	0	0	0
0095.png	0	0	0	0
0095.png	0	0	0	0
0095.png	0	0	0	0
0095.png	0	0	0	0
0095.png	0	0	0	0
0095.png	0	0	0	0
0095.png	0	0	0	0
0095.png	0	0	0	0
0096.png	1	0	1	0
0096.png	1	0	1	0
0096.png	0	0	0	0
0096.png	0	0	0	0
0096.png	1	0	1	0
0096.png	0	0	0	0
0096.png	0	0	0	0
0096.png	0	0	0	0
0096.png	0	0	0	0
0096.png	0	0	0	0
0096.png	0	0	0	0
0096.png	0	0	0	0
0096.png	1	0	1	0
0096.png	1	0	1	0
0096.png	0	0	0	0
0096.png	0	0	0	0
0096.png	0	0	0	0
0096.png	0	0	0	0
0096.png	0	0	0	0
0096.png	0	0	0	0
0097.png	0	0	0	0
0097.png	0	0	0	0
0097.png	1	0	0	1
0097.png	0	0	0	0
0097.png	0	0	0	0
0097.png	0	0	0	0
0097.png	0	0	0	0
0097.png	0	0	0	0
0097.png	0	0	0	0
0097.png	0	0	0	0
0097.png	0	0	0	0
0097.png	0	0	0	0
0097.png	0	0	0	0
0097.png	0	0	0	0
0097.png	0	0	0	0
0097.png	0	0	0	0
0097.png	0	0	0	0
0097.png	0	0	0	0
0097.png	0	0	0	0
0097.png	0	0	0	0
0098.png	0	0	0	0
0098.png	0	0	0	0
0098.png	0	0	0	0
0098.png	0	0	0	0
0098.png	0	0	0	0
0098.png	0	0	0	0
0098.png	0	0	0	0
0098.png	0	0	0	0
0098.png	0	0	0	0
0098.png	0	0	0	0
0098.png	0	0	0	0
0098.png	0	0	0	0
0098.png	0	0	0	0
0098.png	0	0	0	0
0098.png	0	0	0	0
0098.png	0	0	0	0
0098.png	0	0	0	0
0098.png	0	0	0	0
0098.png	0	0	0	0
0098.png	0	0	0	0
0099.png	0	0	0	0
0099.png	0	0	0	0
0099.png	0	0	0	0
0099.png	0	0	0	0
0099.png	0	0	0	0
0099.png	0	0	0	0
0099.png	0	0	0	0
0099.png	0	0	0	0
0099.png	0	0	0	0
0099.png	0	0	0	0
0099.png	0	0	0	0
0099.png	0	0	0	0
0099.png	0	0	0	0
0099.png	0	0	0	0
0099.png	0	0	0	0
0099.png	0	0	0	0
0099.png	0	0	0	0
0099.png	0	0	0	0
0099.png	0	0	0	0
0099.png	0	0	0	0
0100.png	0	0	0	0
0100.png	0	0	0	0
0100.png	0	0	0	0
0100.png	0	0	0	0
0100.png	0	0	0	0
0100.png	0	0	0	0
0100.png	0	0	0	0
0100.png	0	0	0	0
0100.png	0	0	0	0
0100.png	0	0	0	0
0100.png	0	0	0	0
0100.png	0	0	0	0
0100.png	0	0	0	0
0100.png	0	0	0	0
0100.png	0	0	0	0
0100.png	1	0	1	0
0100.png	0	0	0	0
0100.png	0	0	0	0
0100.png	0	0	0	0
[truncated: 37,856 more rows]
