# Supplementary material for: Judging facts, judging norms: Training machine learning models to judge humans requires a modified approach to labeling data
Source: Sci Adv. 2023 May 10;9(19):eabq0701. doi: 10.1126/sciadv.abq0701 (PMC10171805; doi:10.1126/sciadv.abq0701)
Supplement: Supplementary file 2 — Data S1 to S12 [file sciadv.abq0701_data_s1_to_s12.zip › abq0701_Data_S6.csv]

imgname	context0	context1	context2	context3
image556.jpg	1	1	0	0
image556.jpg	1	1	0	0
image556.jpg	0	0	0	0
image556.jpg	0	0	0	0
image556.jpg	0	0	0	0
image556.jpg	0	0	0	0
image556.jpg	0	0	0	0
image556.jpg	1	1	0	1
image556.jpg	0	0	0	0
image556.jpg	1	1	0	0
image556.jpg	1	1	0	0
image556.jpg	1	1	1	1
image556.jpg	1	1	1	1
image556.jpg	1	1	0	0
image556.jpg	1	1	1	0
image556.jpg	1	1	1	1
image556.jpg	0	0	0	0
image556.jpg	0	0	0	0
image556.jpg	1	1	0	0
image556.jpg	0	0	0	0
image713.jpg	0	0	0	0
image713.jpg	0	0	0	0
image713.jpg	1	0	1	0
image713.jpg	0	0	0	0
image713.jpg	0	0	0	0
image713.jpg	0	0	0	0
image713.jpg	0	0	0	0
image713.jpg	0	0	0	0
image713.jpg	0	0	0	0
image713.jpg	0	0	0	0
image713.jpg	0	0	0	0
image713.jpg	1	1	1	1
image713.jpg	0	0	0	0
image713.jpg	0	0	0	0
image713.jpg	1	1	1	0
image713.jpg	0	0	0	0
image713.jpg	0	0	0	0
image713.jpg	0	0	0	0
image713.jpg	0	0	0	0
image713.jpg	0	0	0	0
image745.jpg	1	0	1	1
image745.jpg	1	0	0	1
image745.jpg	0	0	0	0
image745.jpg	1	0	1	0
image745.jpg	1	0	0	1
image745.jpg	1	0	0	1
image745.jpg	1	0	1	1
image745.jpg	1	0	1	1
image745.jpg	1	0	0	1
image745.jpg	1	0	0	1
image745.jpg	0	0	0	0
image745.jpg	1	1	1	1
image745.jpg	1	1	1	1
image745.jpg	1	0	1	1
image745.jpg	1	1	1	0
image745.jpg	0	0	0	0
image745.jpg	1	0	0	1
image745.jpg	1	0	1	1
image745.jpg	1	0	1	0
image745.jpg	0	0	0	0
image298.jpg	0	0	0	0
image298.jpg	0	0	0	0
image298.jpg	1	1	1	0
image298.jpg	0	0	0	0
image298.jpg	0	0	0	0
image298.jpg	1	0	0	1
image298.jpg	0	0	0	0
image298.jpg	1	0	1	0
image298.jpg	1	0	0	1
image298.jpg	0	0	0	0
image298.jpg	1	0	1	1
image298.jpg	1	1	1	0
image298.jpg	1	0	1	0
image298.jpg	0	0	0	0
image298.jpg	1	1	1	0
image298.jpg	0	0	0	0
image298.jpg	0	0	0	0
image298.jpg	1	0	1	0
image298.jpg	0	0	0	0
image298.jpg	0	0	0	0
image201.jpg	1	1	1	1
image201.jpg	1	1	1	1
image201.jpg	1	1	1	1
image201.jpg	1	1	1	1
image201.jpg	1	1	1	1
image201.jpg	1	1	1	1
image201.jpg	1	1	1	1
image201.jpg	1	1	1	1
image201.jpg	1	1	1	1
image201.jpg	1	1	1	0
image201.jpg	1	1	1	1
image201.jpg	1	1	1	1
image201.jpg	1	1	1	0
image201.jpg	1	1	1	1
image201.jpg	1	1	0	1
image201.jpg	1	1	1	1
image201.jpg	1	1	1	1
image201.jpg	1	1	0	1
image201.jpg	1	1	1	0
image201.jpg	1	1	0	1
image765.jpg	1	0	0	1
image765.jpg	1	1	1	0
image765.jpg	1	1	1	0
image765.jpg	1	0	0	1
image765.jpg	1	1	1	1
image765.jpg	1	0	0	1
image765.jpg	1	0	0	1
image765.jpg	1	0	1	1
image765.jpg	1	1	1	0
image765.jpg	0	0	0	0
image765.jpg	1	0	0	1
image765.jpg	1	0	0	1
image765.jpg	1	0	0	1
image765.jpg	1	0	0	1
image765.jpg	1	0	0	1
image765.jpg	1	0	1	1
image765.jpg	1	0	1	1
image765.jpg	1	0	1	1
image765.jpg	1	0	0	1
image765.jpg	1	0	0	1
image59.jpg	1	0	1	1
image59.jpg	1	1	0	1
image59.jpg	1	1	1	0
image59.jpg	1	0	1	1
image59.jpg	1	0	1	0
image59.jpg	1	0	1	1
image59.jpg	1	0	1	1
image59.jpg	1	0	1	0
image59.jpg	1	1	1	0
image59.jpg	1	0	0	1
image59.jpg	1	0	1	0
image59.jpg	1	0	1	1
image59.jpg	1	0	0	1
image59.jpg	1	0	0	1
image59.jpg	1	0	1	0
image59.jpg	1	0	1	1
image59.jpg	1	0	1	1
image59.jpg	1	0	1	1
image59.jpg	1	0	1	1
image59.jpg	1	0	0	1
image342.jpg	1	0	0	1
image342.jpg	1	1	0	1
image342.jpg	1	1	0	0
image342.jpg	1	0	0	1
image342.jpg	1	0	1	0
image342.jpg	1	1	0	1
image342.jpg	1	1	0	1
image342.jpg	1	0	0	1
image342.jpg	1	1	1	0
image342.jpg	1	0	0	1
image342.jpg	1	0	0	1
image342.jpg	1	0	0	1
image342.jpg	1	0	0	1
image342.jpg	1	0	0	1
image342.jpg	1	1	0	1
image342.jpg	1	0	1	0
image342.jpg	1	1	0	1
image342.jpg	1	0	0	1
image342.jpg	1	0	0	1
image342.jpg	1	0	0	1
image403.jpg	0	0	0	0
image403.jpg	1	1	0	1
image403.jpg	1	1	1	0
image403.jpg	1	0	1	1
image403.jpg	1	1	1	0
image403.jpg	1	0	1	0
image403.jpg	1	0	0	1
image403.jpg	1	0	1	0
image403.jpg	1	1	1	0
image403.jpg	1	0	1	0
image403.jpg	0	0	0	0
image403.jpg	1	0	0	1
image403.jpg	0	0	0	0
image403.jpg	1	0	0	1
image403.jpg	0	0	0	0
image403.jpg	1	0	1	0
image403.jpg	1	0	0	1
image403.jpg	1	0	1	0
image403.jpg	1	0	0	1
image403.jpg	0	0	0	0
image442.jpg	1	0	1	0
image442.jpg	1	1	0	0
image442.jpg	1	1	0	0
image442.jpg	0	0	0	0
image442.jpg	1	1	1	0
image442.jpg	0	0	0	0
image442.jpg	1	0	0	1
image442.jpg	1	1	1	0
image442.jpg	1	1	1	0
image442.jpg	0	0	0	0
image442.jpg	0	0	0	0
image442.jpg	1	0	0	1
image442.jpg	0	0	0	0
image442.jpg	1	0	0	1
image442.jpg	1	0	0	1
image442.jpg	1	0	1	0
image442.jpg	1	0	1	0
image442.jpg	0	0	0	0
image442.jpg	1	0	0	1
image442.jpg	0	0	0	0
image325.jpg	1	0	0	1
image325.jpg	1	1	0	0
image325.jpg	1	0	0	1
image325.jpg	1	0	0	1
image325.jpg	1	1	0	1
image325.jpg	1	0	0	1
image325.jpg	1	1	0	1
image325.jpg	1	1	0	1
image325.jpg	1	1	0	1
image325.jpg	1	0	0	1
image325.jpg	1	0	0	1
image325.jpg	0	0	0	0
image325.jpg	1	1	0	1
image325.jpg	1	0	0	1
image325.jpg	1	0	0	1
image325.jpg	1	1	1	0
image325.jpg	1	1	0	0
image325.jpg	0	0	0	0
image325.jpg	1	0	0	1
image325.jpg	1	1	0	1
image331.jpg	1	0	0	1
image331.jpg	1	1	0	0
image331.jpg	1	1	0	0
image331.jpg	0	0	0	0
image331.jpg	1	1	0	1
image331.jpg	1	1	0	0
image331.jpg	1	0	0	1
image331.jpg	1	1	0	0
image331.jpg	1	1	0	1
image331.jpg	0	0	0	0
image331.jpg	0	0	0	0
image331.jpg	1	0	0	1
image331.jpg	1	1	0	0
image331.jpg	1	0	0	1
image331.jpg	1	0	0	1
image331.jpg	1	0	0	1
image331.jpg	1	1	0	0
image331.jpg	1	1	0	1
image331.jpg	1	0	1	1
image331.jpg	1	1	0	0
image957.jpg	0	0	0	0
image957.jpg	0	0	0	0
image957.jpg	0	0	0	0
image957.jpg	0	0	0	0
image957.jpg	0	0	0	0
image957.jpg	0	0	0	0
image957.jpg	1	0	0	1
image957.jpg	0	0	0	0
image957.jpg	1	1	0	1
image957.jpg	0	0	0	0
image957.jpg	0	0	0	0
image957.jpg	0	0	0	0
image957.jpg	0	0	0	0
image957.jpg	0	0	0	0
image957.jpg	0	0	0	0
image957.jpg	1	1	1	0
image957.jpg	1	1	0	1
image957.jpg	0	0	0	0
image957.jpg	1	0	1	1
image957.jpg	0	0	0	0
image844.jpg	1	0	0	1
image844.jpg	0	0	0	0
image844.jpg	0	0	0	0
image844.jpg	1	0	0	1
image844.jpg	1	0	1	0
image844.jpg	1	0	0	1
image844.jpg	1	0	0	1
image844.jpg	1	0	1	0
image844.jpg	1	1	1	0
image844.jpg	0	0	0	0
image844.jpg	0	0	0	0
image844.jpg	0	0	0	0
image844.jpg	0	0	0	0
image844.jpg	1	0	1	1
image844.jpg	0	0	0	0
image844.jpg	1	1	0	0
image844.jpg	1	1	1	0
image844.jpg	1	0	1	1
image844.jpg	1	1	1	0
image844.jpg	1	0	0	1
image720.jpg	0	0	0	0
image720.jpg	0	0	0	0
image720.jpg	0	0	0	0
image720.jpg	0	0	0	0
image720.jpg	1	0	1	0
image720.jpg	0	0	0	0
image720.jpg	1	0	0	1
image720.jpg	0	0	0	0
image720.jpg	1	1	1	0
image720.jpg	0	0	0	0
image720.jpg	0	0	0	0
image720.jpg	0	0	0	0
image720.jpg	0	0	0	0
image720.jpg	0	0	0	0
image720.jpg	1	0	0	1
image720.jpg	1	1	1	0
image720.jpg	1	1	0	0
image720.jpg	1	0	0	1
image720.jpg	1	0	0	1
image720.jpg	0	0	0	0
image379.jpg	0	0	0	0
image379.jpg	0	0	0	0
image379.jpg	0	0	0	0
image379.jpg	0	0	0	0
image379.jpg	0	0	0	0
image379.jpg	1	0	1	1
image379.jpg	1	1	0	1
image379.jpg	0	0	0	0
image379.jpg	0	0	0	0
image379.jpg	1	1	1	0
image379.jpg	0	0	0	0
image379.jpg	0	0	0	0
image379.jpg	0	0	0	0
image379.jpg	0	0	0	0
image379.jpg	0	0	0	0
image379.jpg	0	0	0	0
image379.jpg	0	0	0	0
image379.jpg	1	1	0	1
image379.jpg	0	0	0	0
image379.jpg	0	0	0	0
image356.jpg	0	0	0	0
image356.jpg	1	0	0	1
image356.jpg	1	0	0	1
image356.jpg	1	0	0	1
image356.jpg	1	0	1	1
image356.jpg	1	0	0	1
image356.jpg	1	1	0	0
image356.jpg	1	1	1	0
image356.jpg	0	0	0	0
image356.jpg	1	0	1	1
image356.jpg	1	0	1	0
image356.jpg	1	0	0	1
image356.jpg	1	0	0	1
image356.jpg	1	0	0	1
image356.jpg	1	0	0	1
image356.jpg	1	0	0	1
image356.jpg	0	0	0	0
image356.jpg	1	1	1	0
image356.jpg	1	0	0	1
image356.jpg	0	0	0	0
image242.jpg	1	0	0	1
image242.jpg	1	0	0	1
image242.jpg	1	0	0	1
image242.jpg	0	0	0	0
image242.jpg	1	1	0	1
image242.jpg	1	0	0	1
image242.jpg	1	1	1	1
image242.jpg	1	1	0	1
image242.jpg	1	0	0	1
image242.jpg	1	1	1	1
image242.jpg	1	0	1	1
image242.jpg	1	0	0	1
image242.jpg	1	0	0	1
image242.jpg	1	0	0	1
image242.jpg	1	0	0	1
image242.jpg	1	0	0	1
image242.jpg	0	0	0	0
image242.jpg	1	1	0	1
image242.jpg	1	0	0	1
image242.jpg	1	0	1	1
image457.jpg	0	0	0	0
image457.jpg	0	0	0	0
image457.jpg	0	0	0	0
image457.jpg	1	0	1	0
image457.jpg	1	0	1	1
image457.jpg	1	1	1	0
image457.jpg	1	1	0	1
image457.jpg	1	0	1	0
image457.jpg	0	0	0	0
image457.jpg	1	1	0	1
image457.jpg	1	0	1	0
image457.jpg	1	0	0	1
image457.jpg	1	0	0	1
image457.jpg	0	0	0	0
image457.jpg	0	0	0	0
image457.jpg	1	0	1	1
image457.jpg	0	0	0	0
image457.jpg	1	1	0	1
image457.jpg	0	0	0	0
image457.jpg	0	0	0	0
image103.jpg	0	0	0	0
image103.jpg	1	0	0	1
image103.jpg	1	0	0	1
image103.jpg	1	0	0	1
image103.jpg	1	0	0	1
image103.jpg	1	0	1	1
image103.jpg	1	1	1	0
image103.jpg	1	1	1	0
image103.jpg	1	0	0	1
image103.jpg	1	1	1	0
image103.jpg	1	1	0	1
image103.jpg	1	1	0	1
image103.jpg	1	0	0	1
image103.jpg	1	0	0	1
image103.jpg	1	1	0	0
image103.jpg	1	0	1	1
image103.jpg	1	1	0	1
image103.jpg	1	1	1	0
image103.jpg	1	0	0	1
image103.jpg	0	0	0	0
image599.jpg	0	0	0	0
image599.jpg	1	1	0	0
image599.jpg	1	1	0	0
image599.jpg	1	0	0	1
image599.jpg	1	1	1	0
image599.jpg	0	0	0	0
image599.jpg	0	0	0	0
image599.jpg	1	1	0	0
image599.jpg	1	1	0	0
image599.jpg	1	1	0	0
image599.jpg	1	1	0	1
image599.jpg	1	1	1	0
image599.jpg	1	1	0	0
image599.jpg	1	1	1	1
image599.jpg	0	0	0	0
image599.jpg	0	0	0	0
image599.jpg	0	0	0	0
image599.jpg	1	1	0	0
image599.jpg	1	1	0	0
image599.jpg	0	0	0	0
image108.jpg	1	0	0	1
image108.jpg	1	0	0	1
image108.jpg	1	0	0	1
image108.jpg	1	0	1	1
image108.jpg	1	1	1	0
image108.jpg	1	0	0	1
image108.jpg	1	0	0	1
image108.jpg	1	0	0	1
image108.jpg	1	1	1	1
image108.jpg	1	0	0	1
image108.jpg	1	1	1	0
image108.jpg	1	1	1	0
image108.jpg	1	0	0	1
image108.jpg	1	1	1	1
image108.jpg	1	0	0	1
image108.jpg	1	0	0	1
image108.jpg	1	0	0	1
image108.jpg	1	0	0	1
image108.jpg	1	0	0	1
image108.jpg	1	0	0	1
image349.jpg	1	0	1	1
image349.jpg	1	0	1	1
image349.jpg	1	0	1	1
image349.jpg	1	0	1	1
image349.jpg	1	1	0	1
image349.jpg	1	0	0	1
image349.jpg	1	0	1	0
image349.jpg	1	0	1	0
image349.jpg	1	1	1	1
image349.jpg	1	0	1	0
image349.jpg	1	1	0	1
image349.jpg	1	1	1	0
image349.jpg	1	0	1	1
image349.jpg	0	0	0	0
image349.jpg	1	0	1	1
image349.jpg	1	0	1	1
image349.jpg	1	0	1	1
image349.jpg	1	0	1	1
image349.jpg	1	0	1	1
image349.jpg	1	0	1	1
image923.jpg	1	1	1	1
image923.jpg	0	0	0	0
image923.jpg	1	0	0	1
image923.jpg	1	0	1	0
image923.jpg	1	1	1	0
image923.jpg	1	0	0	1
image923.jpg	1	0	0	1
image923.jpg	1	0	1	1
image923.jpg	1	1	0	0
image923.jpg	1	0	0	1
image923.jpg	1	1	1	0
image923.jpg	1	0	0	1
image923.jpg	1	0	0	1
image923.jpg	1	0	0	1
image923.jpg	1	0	0	1
image923.jpg	0	0	0	0
image923.jpg	1	0	0	1
image923.jpg	1	0	0	1
image923.jpg	1	0	0	1
image923.jpg	1	0	0	1
image553.jpg	1	1	0	0
image553.jpg	1	1	0	1
image553.jpg	1	0	0	1
image553.jpg	1	1	0	0
image553.jpg	1	1	1	0
image553.jpg	1	0	0	1
image553.jpg	1	1	0	1
image553.jpg	1	1	0	1
image553.jpg	1	1	1	1
image553.jpg	0	0	0	0
image553.jpg	1	1	1	1
image553.jpg	1	1	1	0
image553.jpg	0	0	0	0
image553.jpg	1	1	1	0
image553.jpg	1	0	0	1
image553.jpg	0	0	0	0
image553.jpg	1	0	0	1
image553.jpg	1	1	0	1
image553.jpg	1	1	0	1
image553.jpg	1	0	0	1
image12.jpg	1	0	1	0
image12.jpg	1	0	1	0
image12.jpg	1	1	1	1
image12.jpg	1	0	1	1
image12.jpg	1	0	1	1
image12.jpg	1	1	1	0
image12.jpg	1	0	1	0
image12.jpg	1	0	1	1
image12.jpg	1	1	1	1
image12.jpg	1	0	1	1
image12.jpg	1	0	1	1
image12.jpg	1	0	1	1
image12.jpg	1	1	0	1
image12.jpg	1	0	1	1
image12.jpg	1	0	1	1
image12.jpg	1	0	0	1
image12.jpg	1	0	1	1
image12.jpg	1	1	1	1
image12.jpg	1	0	1	1
image12.jpg	1	0	1	0
image348.jpg	1	0	0	1
image348.jpg	1	1	0	1
image348.jpg	1	1	1	1
image348.jpg	1	0	1	1
image348.jpg	1	0	0	1
image348.jpg	1	0	1	1
image348.jpg	1	0	1	1
image348.jpg	1	0	0	1
image348.jpg	1	1	1	1
image348.jpg	1	0	0	1
image348.jpg	1	0	0	1
image348.jpg	1	0	0	1
image348.jpg	1	1	0	1
image348.jpg	1	0	0	1
image348.jpg	1	0	0	1
image348.jpg	1	0	1	0
image348.jpg	1	0	0	1
image348.jpg	0	0	0	0
image348.jpg	1	0	0	1
image348.jpg	1	0	0	1
image453.jpg	1	0	0	1
image453.jpg	1	0	1	0
image453.jpg	1	1	1	1
image453.jpg	1	0	1	1
image453.jpg	1	0	1	1
image453.jpg	1	1	1	0
image453.jpg	0	0	0	0
image453.jpg	1	0	1	1
image453.jpg	1	0	1	1
image453.jpg	1	0	1	1
image453.jpg	1	0	1	1
image453.jpg	1	0	1	1
image453.jpg	1	1	1	0
image453.jpg	1	0	1	1
image453.jpg	1	0	1	1
image453.jpg	1	0	0	1
image453.jpg	1	0	1	1
image453.jpg	1	1	1	1
image453.jpg	1	0	1	1
image453.jpg	0	0	0	0
image614.jpg	1	0	1	1
image614.jpg	0	0	0	0
image614.jpg	1	1	1	1
image614.jpg	1	0	1	0
image614.jpg	0	0	0	0
image614.jpg	1	1	0	0
image614.jpg	0	0	0	0
image614.jpg	0	0	0	0
image614.jpg	1	0	1	0
image614.jpg	0	0	0	0
image614.jpg	0	0	0	0
image614.jpg	0	0	0	0
image614.jpg	1	1	0	1
image614.jpg	0	0	0	0
image614.jpg	0	0	0	0
image614.jpg	1	1	1	0
image614.jpg	0	0	0	0
image614.jpg	1	1	1	1
image614.jpg	0	0	0	0
image614.jpg	1	0	1	0
image355.jpg	1	0	1	1
image355.jpg	1	0	1	1
image355.jpg	1	1	1	1
image355.jpg	1	0	1	0
image355.jpg	1	0	1	1
image355.jpg	1	1	1	0
image355.jpg	1	0	1	0
image355.jpg	1	0	1	0
image355.jpg	1	1	1	1
image355.jpg	1	0	1	0
image355.jpg	1	0	1	1
image355.jpg	0	0	0	0
image355.jpg	1	1	1	0
image355.jpg	1	0	1	1
image355.jpg	1	0	1	1
image355.jpg	1	1	1	0
image355.jpg	1	0	1	1
image355.jpg	1	0	0	1
image355.jpg	0	0	0	0
image355.jpg	0	0	0	0
image274.jpg	1	0	0	1
image274.jpg	0	0	0	0
image274.jpg	0	0	0	0
image274.jpg	1	1	1	0
image274.jpg	0	0	0	0
image274.jpg	0	0	0	0
image274.jpg	0	0	0	0
image274.jpg	0	0	0	0
image274.jpg	0	0	0	0
image274.jpg	0	0	0	0
image274.jpg	1	1	0	1
image274.jpg	0	0	0	0
image274.jpg	1	1	1	0
image274.jpg	0	0	0	0
image274.jpg	0	0	0	0
image274.jpg	0	0	0	0
image274.jpg	0	0	0	0
image274.jpg	0	0	0	0
image274.jpg	0	0	0	0
image274.jpg	1	1	1	0
image97.jpg	1	0	1	1
image97.jpg	0	0	0	0
image97.jpg	1	0	0	1
image97.jpg	1	1	0	1
image97.jpg	1	0	1	1
image97.jpg	1	0	0	1
image97.jpg	1	0	0	1
image97.jpg	1	0	0	1
image97.jpg	1	0	0	1
image97.jpg	1	0	1	1
image97.jpg	1	1	1	1
image97.jpg	1	0	0	1
image97.jpg	1	0	0	1
image97.jpg	1	0	1	1
image97.jpg	0	0	0	0
image97.jpg	1	0	1	1
image97.jpg	1	0	0	1
image97.jpg	1	0	0	1
image97.jpg	1	0	1	1
image97.jpg	1	1	1	0
image482.jpg	0	0	0	0
image482.jpg	0	0	0	0
image482.jpg	0	0	0	0
image482.jpg	1	1	0	1
image482.jpg	1	1	1	0
image482.jpg	1	0	1	0
image482.jpg	1	0	1	0
image482.jpg	0	0	0	0
image482.jpg	1	0	1	0
image482.jpg	0	0	0	0
image482.jpg	1	1	0	1
image482.jpg	1	0	1	1
image482.jpg	1	1	1	0
image482.jpg	0	0	0	0
image482.jpg	0	0	0	0
image482.jpg	0	0	0	0
image482.jpg	0	0	0	0
image482.jpg	0	0	0	0
image482.jpg	1	0	1	0
image482.jpg	1	1	1	0
image971.jpg	1	1	0	0
image971.jpg	1	1	0	0
image971.jpg	1	1	0	0
image971.jpg	1	1	1	0
image971.jpg	1	0	1	1
image971.jpg	0	0	0	0
image971.jpg	0	0	0	0
image971.jpg	1	1	0	0
image971.jpg	1	0	1	1
image971.jpg	1	1	0	0
image971.jpg	1	1	1	0
image971.jpg	0	0	0	0
image971.jpg	0	0	0	0
image971.jpg	1	1	0	0
image971.jpg	0	0	0	0
image971.jpg	1	0	1	1
image971.jpg	1	1	0	0
image971.jpg	1	1	0	0
image971.jpg	0	0	0	0
image971.jpg	1	0	0	1
image375.jpg	0	0	0	0
image375.jpg	0	0	0	0
image375.jpg	0	0	0	0
image375.jpg	1	1	1	0
image375.jpg	1	0	1	0
image375.jpg	0	0	0	0
image375.jpg	0	0	0	0
image375.jpg	0	0	0	0
image375.jpg	0	0	0	0
image375.jpg	0	0	0	0
image375.jpg	1	1	1	0
image375.jpg	1	0	0	1
image375.jpg	1	1	1	1
image375.jpg	0	0	0	0
image375.jpg	0	0	0	0
image375.jpg	0	0	0	0
image375.jpg	0	0	0	0
image375.jpg	0	0	0	0
image375.jpg	0	0	0	0
image375.jpg	1	1	1	0
image598.jpg	1	0	1	0
image598.jpg	1	0	0	1
image598.jpg	1	1	0	1
image598.jpg	1	1	1	0
image598.jpg	1	1	0	1
image598.jpg	1	0	0	1
image598.jpg	1	0	0	1
image598.jpg	1	1	1	0
image598.jpg	1	1	0	1
image598.jpg	1	1	1	0
image598.jpg	1	0	0	1
image598.jpg	1	1	1	0
image598.jpg	1	1	0	1
image598.jpg	1	1	0	1
image598.jpg	1	0	0	1
image598.jpg	1	0	0	1
image598.jpg	1	0	0	1
image598.jpg	1	0	1	1
image598.jpg	1	1	0	0
image598.jpg	1	1	0	1
image501.jpg	0	0	0	0
image501.jpg	0	0	0	0
image501.jpg	0	0	0	0
image501.jpg	1	1	1	0
image501.jpg	0	0	0	0
image501.jpg	0	0	0	0
image501.jpg	0	0	0	0
image501.jpg	1	1	1	0
image501.jpg	0	0	0	0
image501.jpg	1	1	1	0
image501.jpg	0	0	0	0
image501.jpg	1	1	1	0
image501.jpg	0	0	0	0
image501.jpg	0	0	0	0
image501.jpg	0	0	0	0
image501.jpg	1	0	0	1
image501.jpg	0	0	0	0
image501.jpg	1	0	1	0
image501.jpg	0	0	0	0
image501.jpg	0	0	0	0
image4.jpg	1	0	1	1
image4.jpg	1	0	0	1
image4.jpg	0	0	0	0
image4.jpg	1	0	1	0
image4.jpg	0	0	0	0
image4.jpg	0	0	0	0
image4.jpg	0	0	0	0
image4.jpg	1	0	1	1
image4.jpg	0	0	0	0
image4.jpg	1	1	0	1
image4.jpg	0	0	0	0
image4.jpg	1	1	1	0
image4.jpg	0	0	0	0
image4.jpg	0	0	0	0
image4.jpg	1	0	0	1
image4.jpg	0	0	0	0
image4.jpg	1	0	0	1
image4.jpg	1	0	1	0
image4.jpg	0	0	0	0
image4.jpg	1	0	1	0
image735.jpg	1	0	1	1
image735.jpg	1	0	1	1
image735.jpg	1	0	1	0
image735.jpg	1	0	1	0
image735.jpg	1	0	1	1
image735.jpg	1	0	1	1
image735.jpg	1	0	1	1
image735.jpg	1	1	1	0
image735.jpg	1	0	1	1
image735.jpg	1	1	1	0
image735.jpg	1	0	1	1
image735.jpg	1	1	1	0
image735.jpg	1	0	1	1
image735.jpg	1	0	1	1
image735.jpg	1	0	1	1
image735.jpg	1	0	1	1
image735.jpg	1	0	1	1
image735.jpg	1	0	1	1
image735.jpg	1	0	1	1
image735.jpg	1	0	1	1
image799.jpg	1	0	1	1
image799.jpg	1	0	1	1
image799.jpg	1	0	1	0
image799.jpg	1	1	0	1
image799.jpg	1	0	1	1
image799.jpg	1	0	1	1
image799.jpg	1	0	1	1
image799.jpg	1	1	1	1
image799.jpg	1	0	1	1
image799.jpg	1	1	1	0
image799.jpg	1	0	1	1
image799.jpg	1	0	0	1
image799.jpg	1	0	1	1
image799.jpg	1	0	1	1
image799.jpg	1	0	1	1
image799.jpg	1	0	1	1
image799.jpg	1	0	1	1
image799.jpg	1	0	1	1
image799.jpg	1	0	1	1
image799.jpg	1	0	1	1
image551.jpg	1	0	0	1
image551.jpg	1	1	1	1
image551.jpg	1	1	1	0
image551.jpg	0	0	0	0
image551.jpg	1	0	0	1
image551.jpg	1	1	0	1
image551.jpg	0	0	0	0
image551.jpg	0	0	0	0
image551.jpg	1	1	0	1
image551.jpg	1	1	0	1
image551.jpg	1	1	0	1
image551.jpg	1	0	0	1
image551.jpg	1	1	1	0
image551.jpg	1	1	0	1
image551.jpg	1	1	1	1
image551.jpg	1	0	0	1
image551.jpg	1	0	0	1
image551.jpg	1	1	1	0
image551.jpg	1	1	0	1
image551.jpg	1	0	0	1
image440.jpg	1	0	1	1
image440.jpg	1	0	0	1
image440.jpg	1	1	0	1
image440.jpg	0	0	0	0
image440.jpg	1	0	0	1
image440.jpg	1	0	0	1
image440.jpg	1	0	1	0
image440.jpg	0	0	0	0
image440.jpg	1	0	0	1
image440.jpg	1	0	1	1
image440.jpg	0	0	0	0
image440.jpg	0	0	0	0
image440.jpg	1	1	1	1
image440.jpg	1	0	1	1
image440.jpg	1	1	1	0
image440.jpg	1	0	0	1
image440.jpg	1	0	0	1
image440.jpg	1	0	1	1
image440.jpg	1	0	0	1
image440.jpg	1	0	1	0
image68.jpg	1	0	0	1
image68.jpg	1	0	1	1
image68.jpg	1	1	0	1
image68.jpg	0	0	0	0
image68.jpg	0	0	0	0
image68.jpg	0	0	0	0
image68.jpg	0	0	0	0
image68.jpg	0	0	0	0
image68.jpg	0	0	0	0
image68.jpg	1	0	1	0
image68.jpg	0	0	0	0
image68.jpg	1	0	1	0
image68.jpg	1	0	0	1
image68.jpg	0	0	0	0
image68.jpg	1	1	1	0
image68.jpg	0	0	0	0
image68.jpg	1	0	0	1
image68.jpg	1	1	1	0
image68.jpg	1	0	1	1
image68.jpg	1	0	1	0
image796.jpg	1	0	1	1
image796.jpg	1	0	0	1
image796.jpg	1	1	0	1
image796.jpg	1	0	1	0
image796.jpg	1	0	1	1
image796.jpg	1	0	1	1
image796.jpg	1	0	1	1
image796.jpg	1	0	1	1
image796.jpg	1	0	1	1
image796.jpg	1	0	1	1
image796.jpg	1	1	1	1
image796.jpg	1	0	1	1
image796.jpg	1	0	0	1
image796.jpg	1	0	1	1
image796.jpg	1	1	1	1
image796.jpg	1	0	1	1
image796.jpg	1	0	1	1
image796.jpg	1	1	1	0
image796.jpg	1	1	1	1
image796.jpg	1	0	1	1
image451.jpg	1	0	0	1
image451.jpg	1	1	1	0
image451.jpg	1	1	0	1
image451.jpg	1	0	0	1
image451.jpg	1	0	0	1
image451.jpg	1	0	0	1
image451.jpg	1	0	0	1
image451.jpg	1	0	0	1
image451.jpg	1	0	0	1
image451.jpg	1	0	1	1
image451.jpg	0	0	0	0
image451.jpg	1	0	0	1
image451.jpg	1	0	1	1
image451.jpg	1	0	0	1
image451.jpg	1	1	0	1
image451.jpg	1	0	0	1
image451.jpg	1	0	0	1
image451.jpg	1	1	1	0
image451.jpg	1	0	0	1
image451.jpg	0	0	0	0
image738.jpg	1	0	1	1
image738.jpg	1	0	1	1
image738.jpg	1	1	1	0
image738.jpg	1	1	1	0
image738.jpg	1	0	1	1
image738.jpg	1	1	1	0
image738.jpg	1	0	1	1
image738.jpg	1	0	1	1
image738.jpg	1	0	1	1
image738.jpg	1	1	1	0
image738.jpg	1	0	1	1
image738.jpg	1	0	1	1
image738.jpg	1	0	1	1
image738.jpg	1	0	1	1
image738.jpg	1	0	1	1
image738.jpg	1	1	1	1
image738.jpg	1	0	1	1
image738.jpg	1	0	1	0
image738.jpg	1	0	1	1
image738.jpg	1	0	1	1
image422.jpg	1	0	0	1
image422.jpg	0	0	0	0
image422.jpg	1	1	1	0
image422.jpg	1	1	1	0
image422.jpg	0	0	0	0
image422.jpg	1	1	1	1
image422.jpg	1	0	0	1
image422.jpg	1	0	1	0
image422.jpg	0	0	0	0
image422.jpg	1	1	1	0
image422.jpg	1	0	0	1
image422.jpg	1	0	0	1
image422.jpg	0	0	0	0
image422.jpg	1	0	0	1
image422.jpg	1	0	0	1
image422.jpg	0	0	0	0
image422.jpg	1	0	0	1
image422.jpg	1	0	0	1
image422.jpg	0	0	0	0
image422.jpg	1	0	0	1
image521.jpg	1	1	0	1
image521.jpg	1	1	1	1
image521.jpg	1	1	1	0
image521.jpg	1	0	0	1
image521.jpg	1	1	0	1
image521.jpg	1	1	0	0
image521.jpg	1	1	0	1
image521.jpg	1	0	1	1
image521.jpg	1	1	0	1
image521.jpg	1	1	0	1
image521.jpg	1	1	0	1
image521.jpg	1	1	0	1
image521.jpg	1	1	0	1
image521.jpg	1	1	1	1
image521.jpg	1	1	0	1
image521.jpg	1	1	1	1
image521.jpg	1	1	0	1
image521.jpg	1	1	1	1
image521.jpg	1	1	0	1
image521.jpg	1	1	0	1
image49.jpg	1	0	1	1
image49.jpg	1	0	1	1
image49.jpg	1	1	1	1
image49.jpg	1	0	0	1
image49.jpg	1	0	1	1
image49.jpg	1	1	1	1
image49.jpg	1	0	1	1
image49.jpg	1	0	1	1
image49.jpg	1	0	1	1
image49.jpg	1	1	1	0
image49.jpg	1	0	1	1
image49.jpg	1	0	1	1
image49.jpg	1	0	1	1
image49.jpg	1	1	1	1
image49.jpg	1	0	1	1
image49.jpg	1	1	1	1
image49.jpg	1	0	1	1
image49.jpg	1	0	1	1
image49.jpg	1	0	1	1
image49.jpg	1	0	1	1
image772.jpg	1	0	1	1
image772.jpg	1	0	1	0
image772.jpg	0	0	0	0
image772.jpg	1	1	1	0
image772.jpg	1	0	0	1
image772.jpg	1	1	1	0
image772.jpg	1	0	1	1
image772.jpg	1	0	1	1
image772.jpg	1	0	1	0
image772.jpg	1	1	0	1
image772.jpg	1	0	1	1
image772.jpg	1	0	1	1
image772.jpg	1	0	1	0
image772.jpg	1	1	1	0
image772.jpg	1	0	1	0
image772.jpg	1	1	1	1
image772.jpg	1	0	1	1
image772.jpg	1	0	1	0
image772.jpg	1	0	1	0
image772.jpg	1	0	1	1
image624.jpg	1	0	1	1
image624.jpg	1	0	1	1
image624.jpg	1	0	1	1
image624.jpg	1	1	1	0
image624.jpg	1	0	1	0
image624.jpg	1	1	1	1
image624.jpg	1	0	1	1
image624.jpg	1	0	1	1
image624.jpg	1	0	1	1
image624.jpg	1	0	1	1
image624.jpg	1	0	1	1
image624.jpg	1	0	1	0
image624.jpg	1	1	1	0
image624.jpg	1	0	1	1
image624.jpg	1	0	1	1
image624.jpg	1	1	1	1
image624.jpg	1	0	1	0
image624.jpg	1	0	1	1
image624.jpg	0	0	0	0
image624.jpg	1	0	1	1
image363.jpg	1	0	0	1
image363.jpg	1	0	1	1
image363.jpg	1	0	0	1
image363.jpg	1	1	1	0
image363.jpg	1	0	0	1
image363.jpg	1	1	1	1
image363.jpg	1	0	0	1
image363.jpg	0	0	0	0
image363.jpg	1	0	0	1
image363.jpg	1	0	1	0
image363.jpg	1	0	1	0
image363.jpg	0	0	0	0
image363.jpg	1	0	0	1
image363.jpg	1	0	0	1
image363.jpg	1	0	1	1
image363.jpg	1	0	0	1
image363.jpg	1	0	0	1
image363.jpg	1	0	1	0
image363.jpg	1	1	1	0
image363.jpg	1	0	1	0
image594.jpg	1	1	0	0
image594.jpg	0	0	0	0
image594.jpg	0	0	0	0
image594.jpg	1	1	1	0
image594.jpg	1	1	0	0
image594.jpg	1	1	0	1
image594.jpg	0	0	0	0
image594.jpg	1	1	0	0
image594.jpg	0	0	0	0
image594.jpg	1	1	0	0
image594.jpg	1	1	0	0
image594.jpg	1	1	0	0
image594.jpg	1	0	0	1
image594.jpg	1	1	0	0
image594.jpg	0	0	0	0
image594.jpg	1	1	0	1
image594.jpg	0	0	0	0
image594.jpg	1	1	1	1
image594.jpg	1	0	0	1
image594.jpg	1	1	0	0
image550.jpg	0	0	0	0
image550.jpg	1	0	0	1
image550.jpg	1	0	0	1
image550.jpg	1	1	1	0
image550.jpg	1	0	0	1
image550.jpg	1	1	1	1
image550.jpg	1	0	0	1
image550.jpg	1	0	0	1
image550.jpg	1	0	0	1
image550.jpg	1	0	0	1
image550.jpg	1	0	0	1
image550.jpg	1	0	0	1
image550.jpg	1	0	1	1
image550.jpg	1	0	0	1
image550.jpg	1	0	0	1
image550.jpg	1	1	0	1
image550.jpg	1	0	0	1
image550.jpg	0	0	0	0
image550.jpg	1	0	0	1
image550.jpg	1	0	1	1
image413.jpg	1	0	1	0
image413.jpg	1	0	0	1
image413.jpg	1	0	0	1
image413.jpg	1	1	1	0
image413.jpg	1	0	0	1
image413.jpg	1	1	0	1
image413.jpg	1	0	0	1
image413.jpg	1	0	0	1
image413.jpg	1	0	0	1
image413.jpg	1	0	0	1
image413.jpg	1	0	1	1
image413.jpg	1	0	0	1
image413.jpg	1	1	1	0
image413.jpg	1	0	0	1
image413.jpg	1	0	0	1
image413.jpg	1	0	1	1
image413.jpg	1	0	0	1
image413.jpg	1	0	1	1
image413.jpg	1	1	1	1
image413.jpg	1	0	1	1
image706.jpg	1	0	1	0
image706.jpg	1	0	1	1
image706.jpg	1	1	1	0
image706.jpg	1	0	1	0
image706.jpg	1	1	1	1
image706.jpg	1	0	0	1
image706.jpg	1	0	1	1
image706.jpg	1	1	1	1
image706.jpg	1	0	1	1
image706.jpg	1	0	1	0
image706.jpg	1	0	1	1
image706.jpg	1	0	0	1
image706.jpg	1	0	1	1
image706.jpg	1	0	1	1
image706.jpg	1	0	1	1
image706.jpg	1	1	1	1
image706.jpg	1	1	0	1
image706.jpg	1	1	1	0
image706.jpg	1	0	1	1
image706.jpg	1	0	1	0
image360.jpg	1	0	0	1
image360.jpg	1	0	0	1
image360.jpg	1	1	1	1
image360.jpg	1	0	0	1
image360.jpg	1	1	1	1
image360.jpg	1	0	0	1
image360.jpg	1	0	0	1
image360.jpg	1	0	0	1
image360.jpg	1	0	1	1
image360.jpg	0	0	0	0
image360.jpg	1	0	0	1
image360.jpg	1	0	0	1
image360.jpg	1	0	1	1
image360.jpg	1	0	1	0
image360.jpg	1	0	0	1
image360.jpg	1	1	1	1
image360.jpg	1	0	1	1
image360.jpg	1	0	1	0
image360.jpg	1	0	1	1
image360.jpg	1	0	1	1
image368.jpg	0	0	0	0
image368.jpg	0	0	0	0
image368.jpg	1	0	1	0
image368.jpg	1	0	0	1
image368.jpg	1	1	1	1
image368.jpg	0	0	0	0
image368.jpg	0	0	0	0
image368.jpg	0	0	0	0
image368.jpg	0	0	0	0
image368.jpg	1	0	0	1
image368.jpg	1	0	0	1
image368.jpg	1	0	1	0
image368.jpg	0	0	0	0
image368.jpg	0	0	0	0
image368.jpg	0	0	0	0
image368.jpg	1	1	1	1
image368.jpg	1	0	0	1
image368.jpg	1	0	1	0
image368.jpg	0	0	0	0
image368.jpg	0	0	0	0
image418.jpg	0	0	0	0
image418.jpg	1	0	0	1
image418.jpg	1	1	1	1
image418.jpg	1	0	0	1
image418.jpg	1	1	1	1
image418.jpg	0	0	0	0
image418.jpg	1	0	1	1
image418.jpg	0	0	0	0
image418.jpg	1	0	0	1
image418.jpg	0	0	0	0
image418.jpg	1	0	0	1
image418.jpg	1	1	1	1
image418.jpg	1	0	0	1
image418.jpg	1	0	0	1
image418.jpg	1	0	0	1
image418.jpg	1	1	1	1
image418.jpg	1	0	0	1
image418.jpg	1	0	1	0
image418.jpg	0	0	0	0
image418.jpg	0	0	0	0
image705.jpg	1	0	0	1
image705.jpg	0	0	0	0
image705.jpg	0	0	0	0
image705.jpg	0	0	0	0
image705.jpg	1	1	1	1
image705.jpg	0	0	0	0
image705.jpg	1	0	1	1
image705.jpg	0	0	0	0
image705.jpg	1	0	1	0
image705.jpg	0	0	0	0
image705.jpg	1	0	0	1
image705.jpg	1	0	0	1
image705.jpg	1	0	1	0
image705.jpg	1	0	0	1
image705.jpg	0	0	0	0
image705.jpg	1	1	1	1
image705.jpg	1	0	0	1
image705.jpg	0	0	0	0
image705.jpg	1	0	1	0
image705.jpg	1	0	1	0
image335.jpg	1	0	0	1
image335.jpg	1	1	1	0
image335.jpg	0	0	0	0
image335.jpg	1	0	0	1
image335.jpg	1	1	0	0
image335.jpg	0	0	0	0
image335.jpg	0	0	0	0
image335.jpg	1	1	0	0
image335.jpg	0	0	0	0
image335.jpg	1	1	1	1
image335.jpg	0	0	0	0
image335.jpg	1	1	1	1
image335.jpg	0	0	0	0
image335.jpg	1	0	0	1
image335.jpg	1	1	0	1
image335.jpg	1	0	1	0
image335.jpg	1	1	0	1
image335.jpg	1	1	0	1
image335.jpg	0	0	0	0
image335.jpg	1	0	0	1
image936.jpg	1	0	0	1
image936.jpg	1	1	1	0
image936.jpg	0	0	0	0
image936.jpg	1	0	0	1
image936.jpg	1	0	1	0
image936.jpg	0	0	0	0
image936.jpg	0	0	0	0
image936.jpg	0	0	0	0
image936.jpg	0	0	0	0
image936.jpg	1	1	0	1
image936.jpg	0	0	0	0
image936.jpg	0	0	0	0
image936.jpg	0	0	0	0
image936.jpg	1	0	0	1
image936.jpg	1	1	0	0
image936.jpg	1	1	0	1
image936.jpg	1	0	0	1
image936.jpg	0	0	0	0
image936.jpg	0	0	0	0
image936.jpg	0	0	0	0
image427.jpg	1	0	0	1
image427.jpg	1	1	1	0
image427.jpg	1	0	0	1
image427.jpg	1	0	0	1
image427.jpg	1	0	0	1
image427.jpg	0	0	0	0
image427.jpg	1	0	0	1
image427.jpg	1	0	0	1
image427.jpg	0	0	0	0
image427.jpg	1	1	1	0
image427.jpg	0	0	0	0
image427.jpg	1	1	1	1
image427.jpg	1	0	0	1
image427.jpg	1	0	0	1
image427.jpg	0	0	0	0
image427.jpg	1	1	0	1
image427.jpg	1	0	0	1
image427.jpg	1	0	0	1
image427.jpg	1	0	0	1
image427.jpg	1	0	1	1
image607.jpg	0	0	0	0
image607.jpg	1	1	1	0
image607.jpg	0	0	0	0
image607.jpg	0	0	0	0
image607.jpg	0	0	0	0
image607.jpg	0	0	0	0
image607.jpg	0	0	0	0
image607.jpg	0	0	0	0
image607.jpg	0	0	0	0
image607.jpg	1	1	1	0
image607.jpg	0	0	0	0
image607.jpg	1	1	1	0
image607.jpg	0	0	0	0
image607.jpg	0	0	0	0
image607.jpg	0	0	0	0
image607.jpg	0	0	0	0
image607.jpg	0	0	0	0
image607.jpg	0	0	0	0
image607.jpg	0	0	0	0
image607.jpg	0	0	0	0
image437.jpg	1	0	1	1
image437.jpg	1	1	1	0
image437.jpg	1	0	1	0
image437.jpg	1	0	1	0
image437.jpg	1	0	1	0
image437.jpg	1	1	1	0
image437.jpg	0	0	0	0
image437.jpg	1	0	1	0
image437.jpg	0	0	0	0
image437.jpg	1	1	1	1
image437.jpg	1	0	1	0
image437.jpg	1	0	0	1
image437.jpg	1	0	1	0
image437.jpg	1	0	1	1
image437.jpg	1	1	1	0
image437.jpg	1	1	1	1
image437.jpg	1	0	1	1
image437.jpg	1	0	1	0
image437.jpg	1	0	1	1
image437.jpg	1	0	1	0
image334.jpg	1	0	0	1
image334.jpg	0	0	0	0
image334.jpg	1	1	0	0
image334.jpg	1	1	1	0
image334.jpg	1	0	0	1
image334.jpg	1	1	1	1
image334.jpg	1	0	0	1
image334.jpg	1	1	1	0
image334.jpg	1	1	1	1
image334.jpg	1	1	0	1
image334.jpg	0	0	0	0
image334.jpg	1	0	0	1
image334.jpg	1	1	0	1
image334.jpg	1	0	0	1
image334.jpg	1	0	1	0
image334.jpg	1	1	0	0
image334.jpg	1	0	0	1
image334.jpg	1	1	1	0
image334.jpg	1	0	0	1
image334.jpg	1	0	0	1
image219.jpg	1	1	0	1
image219.jpg	1	1	0	1
image219.jpg	1	1	0	1
image219.jpg	1	1	1	0
image219.jpg	1	1	0	1
image219.jpg	1	1	0	1
image219.jpg	1	1	1	1
image219.jpg	1	1	1	0
image219.jpg	1	1	1	1
image219.jpg	1	1	0	0
image219.jpg	1	1	0	1
image219.jpg	1	1	0	1
image219.jpg	1	1	0	1
image219.jpg	1	1	0	1
image219.jpg	1	1	1	1
image219.jpg	1	1	1	1
image219.jpg	1	1	0	1
image219.jpg	1	1	0	1
image219.jpg	1	1	0	1
image219.jpg	1	1	0	1
image836.jpg	1	1	0	1
image836.jpg	1	1	0	1
image836.jpg	1	1	0	1
image836.jpg	1	1	1	0
image836.jpg	1	1	0	1
image836.jpg	1	1	1	1
image836.jpg	1	1	0	1
image836.jpg	1	1	0	1
image836.jpg	1	1	1	1
image836.jpg	1	1	0	1
image836.jpg	1	1	0	1
image836.jpg	1	1	0	1
image836.jpg	1	1	0	1
image836.jpg	1	1	0	1
image836.jpg	1	1	0	1
image836.jpg	1	1	0	1
image836.jpg	1	1	0	1
image836.jpg	1	1	1	1
image836.jpg	1	1	0	1
image836.jpg	1	1	0	1
image435.jpg	1	0	0	1
image435.jpg	1	0	0	1
image435.jpg	1	0	0	1
image435.jpg	1	1	1	0
image435.jpg	1	0	0	1
image435.jpg	1	1	1	0
image435.jpg	1	0	0	1
image435.jpg	1	1	1	0
image435.jpg	1	1	1	0
image435.jpg	0	0	0	0
image435.jpg	1	0	0	1
image435.jpg	1	0	0	1
image435.jpg	0	0	0	0
image435.jpg	0	0	0	0
image435.jpg	1	0	1	0
image435.jpg	1	0	0	1
image435.jpg	1	0	0	1
image435.jpg	1	1	1	0
image435.jpg	0	0	0	0
image435.jpg	1	0	0	1
image234.jpg	0	0	0	0
image234.jpg	1	0	0	1
image234.jpg	1	0	0	1
image234.jpg	1	1	1	0
image234.jpg	1	0	0	1
image234.jpg	1	1	1	1
image234.jpg	1	1	0	1
image234.jpg	1	1	1	0
image234.jpg	1	1	1	0
image234.jpg	1	0	0	1
image234.jpg	1	0	0	1
image234.jpg	1	0	0	1
image234.jpg	1	0	0	1
image234.jpg	1	0	0	1
image234.jpg	1	0	1	1
image234.jpg	1	0	0	1
image234.jpg	1	0	0	1
image234.jpg	1	1	0	0
image234.jpg	1	0	0	1
image234.jpg	1	0	0	1
image795.jpg	1	0	1	1
image795.jpg	1	0	1	1
image795.jpg	1	1	1	0
image795.jpg	1	0	0	1
image795.jpg	1	1	1	0
image795.jpg	1	1	1	0
image795.jpg	1	0	0	1
image795.jpg	1	0	0	1
image795.jpg	1	0	1	1
image795.jpg	1	1	1	0
image795.jpg	1	0	1	1
image795.jpg	1	1	0	1
image795.jpg	1	0	1	0
image795.jpg	1	0	0	1
image795.jpg	1	0	0	1
image795.jpg	1	0	0	1
image795.jpg	1	0	1	0
image795.jpg	1	0	0	1
image795.jpg	1	0	0	1
image795.jpg	1	0	1	1
image843.jpg	1	0	1	0
image843.jpg	1	1	0	1
image843.jpg	0	0	0	0
image843.jpg	1	0	0	1
image843.jpg	1	0	0	1
image843.jpg	1	1	1	0
image843.jpg	1	0	0	1
image843.jpg	1	0	0	1
image843.jpg	1	0	0	1
image843.jpg	1	1	1	0
image843.jpg	1	0	0	1
image843.jpg	1	1	0	1
image843.jpg	1	0	1	1
image843.jpg	1	0	0	1
image843.jpg	1	0	0	1
image843.jpg	1	0	0	1
image843.jpg	0	0	0	0
image843.jpg	1	0	0	1
image843.jpg	1	0	0	1
image843.jpg	1	0	1	1
image314.jpg	1	1	1	1
image314.jpg	1	1	0	0
image314.jpg	1	1	1	1
image314.jpg	0	0	0	0
image314.jpg	1	1	1	0
image314.jpg	1	1	1	0
image314.jpg	1	1	0	0
image314.jpg	0	0	0	0
image314.jpg	1	0	0	1
image314.jpg	1	1	0	1
image314.jpg	0	0	0	0
image314.jpg	1	1	0	1
image314.jpg	1	1	1	1
image314.jpg	0	0	0	0
image314.jpg	0	0	0	0
image314.jpg	0	0	0	0
image314.jpg	1	0	1	0
image314.jpg	0	0	0	0
image314.jpg	1	1	0	0
image314.jpg	1	0	1	0
image666.jpg	1	0	0	1
image666.jpg	1	0	1	1
image666.jpg	1	1	1	1
image666.jpg	1	0	0	1
image666.jpg	1	1	1	0
image666.jpg	1	1	0	0
image666.jpg	1	0	0	1
image666.jpg	1	0	0	1
image666.jpg	1	0	1	1
image666.jpg	1	1	1	0
image666.jpg	1	0	0	1
image666.jpg	1	1	0	1
image666.jpg	1	0	1	1
image666.jpg	0	0	0	0
image666.jpg	1	0	0	1
image666.jpg	1	0	0	1
image666.jpg	1	0	1	1
image666.jpg	1	0	0	1
image666.jpg	1	0	1	1
image666.jpg	1	0	1	1
image660.jpg	1	0	1	1
image660.jpg	1	0	1	1
image660.jpg	0	0	0	0
image660.jpg	0	0	0	0
image660.jpg	1	0	0	1
image660.jpg	1	0	1	0
image660.jpg	0	0	0	0
image660.jpg	0	0	0	0
image660.jpg	1	0	1	1
image660.jpg	1	1	1	0
image660.jpg	1	0	1	0
image660.jpg	1	1	0	1
image660.jpg	1	0	1	0
image660.jpg	1	0	1	0
image660.jpg	1	0	0	1
image660.jpg	1	0	0	1
image660.jpg	1	0	1	0
image660.jpg	0	0	0	0
image660.jpg	1	0	1	0
image660.jpg	1	0	1	0
image230.jpg	1	0	1	1
image230.jpg	1	0	0	1
image230.jpg	1	1	1	0
image230.jpg	1	1	1	1
image230.jpg	1	0	0	1
image230.jpg	1	0	0	1
image230.jpg	0	0	0	0
image230.jpg	1	0	0	1
image230.jpg	1	0	0	1
image230.jpg	1	0	0	1
image230.jpg	1	1	0	1
image230.jpg	1	0	1	0
image230.jpg	1	0	1	1
image230.jpg	1	0	0	1
image230.jpg	1	1	0	1
image230.jpg	1	0	0	1
image230.jpg	1	1	1	0
image230.jpg	0	0	0	0
image230.jpg	0	0	0	0
image230.jpg	1	0	0	1
image613.jpg	0	0	0	0
image613.jpg	1	0	1	1
image613.jpg	1	0	0	1
image613.jpg	0	0	0	0
image613.jpg	1	0	0	1
image613.jpg	0	0	0	0
image613.jpg	0	0	0	0
image613.jpg	0	0	0	0
image613.jpg	0	0	0	0
image613.jpg	0	0	0	0
image613.jpg	0	0	0	0
image613.jpg	0	0	0	0
image613.jpg	0	0	0	0
image613.jpg	0	0	0	0
image613.jpg	1	1	0	1
image613.jpg	0	0	0	0
image613.jpg	1	1	1	0
image613.jpg	0	0	0	0
image613.jpg	0	0	0	0
image613.jpg	0	0	0	0
image202.jpg	1	1	0	0
image202.jpg	1	1	1	1
image202.jpg	1	0	0	1
image202.jpg	0	0	0	0
image202.jpg	1	1	1	1
image202.jpg	1	1	1	1
image202.jpg	1	1	0	1
image202.jpg	1	1	1	1
image202.jpg	1	1	1	1
image202.jpg	1	1	0	1
image202.jpg	1	1	1	1
image202.jpg	1	1	0	1
image202.jpg	1	1	1	1
image202.jpg	1	1	1	1
image202.jpg	1	1	0	1
image202.jpg	1	1	1	1
image202.jpg	1	1	1	0
image202.jpg	1	1	1	1
image202.jpg	1	1	1	1
image202.jpg	1	1	1	1
image580.jpg	1	1	0	1
image580.jpg	1	1	0	1
image580.jpg	1	0	0	1
image580.jpg	1	1	1	1
image580.jpg	1	1	0	1
image580.jpg	1	1	0	1
image580.jpg	1	1	0	1
image580.jpg	1	1	1	1
image580.jpg	1	1	0	1
image580.jpg	1	1	0	1
image580.jpg	1	1	0	1
image580.jpg	1	1	0	1
image580.jpg	1	1	0	1
image580.jpg	1	1	0	1
image580.jpg	1	1	1	0
image580.jpg	1	1	0	1
image580.jpg	1	1	1	0
image580.jpg	1	1	0	1
image580.jpg	1	1	1	1
image580.jpg	1	1	0	1
image315.jpg	1	0	1	1
image315.jpg	1	0	1	1
image315.jpg	1	1	1	0
image315.jpg	0	0	0	0
image315.jpg	1	0	1	1
image315.jpg	1	0	1	1
image315.jpg	1	0	1	1
image315.jpg	1	0	1	1
image315.jpg	1	0	1	1
image315.jpg	1	0	1	0
image315.jpg	1	0	1	1
image315.jpg	1	1	1	1
image315.jpg	1	0	1	1
image315.jpg	1	0	1	1
image315.jpg	1	1	1	1
image315.jpg	1	1	1	1
image315.jpg	1	1	1	1
image315.jpg	1	0	1	1
image315.jpg	1	0	1	1
image315.jpg	1	0	1	1
image588.jpg	1	1	0	0
image588.jpg	1	1	0	1
image588.jpg	1	1	0	1
image588.jpg	1	1	0	1
image588.jpg	1	1	0	1
image588.jpg	1	1	0	1
image588.jpg	1	1	0	1
image588.jpg	1	1	0	1
image588.jpg	1	1	0	0
image588.jpg	1	1	0	1
image588.jpg	1	1	0	1
image588.jpg	1	1	0	1
image588.jpg	1	1	0	1
image588.jpg	1	1	0	1
image588.jpg	1	1	0	1
image588.jpg	1	1	0	1
image588.jpg	1	1	0	1
image588.jpg	1	1	0	1
image588.jpg	1	1	0	1
image588.jpg	1	1	1	1
image258.jpg	1	1	0	1
image258.jpg	1	1	0	0
image258.jpg	1	1	0	0
image258.jpg	1	1	0	0
image258.jpg	1	0	1	1
image258.jpg	1	1	0	1
image258.jpg	1	1	0	0
image258.jpg	1	1	0	1
image258.jpg	1	1	0	0
image258.jpg	1	1	0	1
image258.jpg	1	1	1	0
image258.jpg	1	1	0	0
image258.jpg	1	1	1	0
image258.jpg	1	1	1	1
image258.jpg	1	1	0	0
image258.jpg	1	1	0	0
image258.jpg	1	1	0	0
image258.jpg	1	1	0	0
image258.jpg	1	1	0	0
image258.jpg	1	1	0	1
image493.jpg	1	0	0	1
image493.jpg	0	0	0	0
image493.jpg	0	0	0	0
image493.jpg	0	0	0	0
image493.jpg	0	0	0	0
image493.jpg	0	0	0	0
image493.jpg	0	0	0	0
image493.jpg	1	0	1	1
image493.jpg	0	0	0	0
image493.jpg	1	0	0	1
image493.jpg	1	0	0	1
image493.jpg	1	1	1	0
image493.jpg	1	0	1	0
image493.jpg	1	0	1	0
image493.jpg	0	0	0	0
image493.jpg	0	0	0	0
image493.jpg	0	0	0	0
image493.jpg	0	0	0	0
image493.jpg	0	0	0	0
image493.jpg	1	1	0	1
image476.jpg	0	0	0	0
image476.jpg	0	0	0	0
image476.jpg	0	0	0	0
image476.jpg	0	0	0	0
image476.jpg	0	0	0	0
image476.jpg	0	0	0	0
image476.jpg	0	0	0	0
image476.jpg	1	1	1	0
image476.jpg	0	0	0	0
image476.jpg	0	0	0	0
image476.jpg	1	1	1	0
image476.jpg	1	1	1	0
image476.jpg	0	0	0	0
image476.jpg	0	0	0	0
image476.jpg	0	0	0	0
image476.jpg	0	0	0	0
image476.jpg	0	0	0	0
image476.jpg	0	0	0	0
image476.jpg	0	0	0	0
image476.jpg	1	1	1	0
image768.jpg	1	0	0	1
image768.jpg	1	0	0	1
image768.jpg	1	0	0	1
image768.jpg	1	0	0	1
image768.jpg	1	0	1	1
image768.jpg	1	0	1	1
image768.jpg	1	0	0	1
image768.jpg	1	0	1	1
image768.jpg	1	0	0	1
image768.jpg	1	0	0	1
image768.jpg	1	1	1	0
image768.jpg	1	1	0	1
image768.jpg	1	0	1	1
image768.jpg	1	0	1	0
image768.jpg	1	0	0	1
image768.jpg	1	0	0	1
image768.jpg	1	0	1	1
image768.jpg	1	0	0	1
image768.jpg	1	0	0	1
image768.jpg	1	1	1	1
image10.jpg	1	1	1	1
image10.jpg	1	1	1	0
image10.jpg	1	1	0	0
image10.jpg	1	1	1	1
image10.jpg	1	1	1	1
image10.jpg	1	1	1	0
image10.jpg	1	1	0	1
image10.jpg	1	1	0	0
image10.jpg	1	1	0	1
image10.jpg	1	1	1	0
image10.jpg	1	1	1	1
image10.jpg	1	1	1	0
image10.jpg	1	1	1	1
image10.jpg	1	1	1	1
image10.jpg	1	1	0	1
image10.jpg	1	1	1	0
image10.jpg	1	1	1	1
image10.jpg	1	1	1	0
image10.jpg	1	1	1	1
image10.jpg	1	1	1	0
image141.jpg	0	0	0	0
image141.jpg	0	0	0	0
image141.jpg	0	0	0	0
image141.jpg	0	0	0	0
image141.jpg	1	0	0	1
image141.jpg	0	0	0	0
image141.jpg	0	0	0	0
image141.jpg	0	0	0	0
image141.jpg	1	0	1	1
image141.jpg	1	0	1	1
image141.jpg	1	0	0	1
image141.jpg	1	0	1	0
image141.jpg	1	1	1	1
image141.jpg	0	0	0	0
image141.jpg	1	1	1	0
image141.jpg	0	0	0	0
image141.jpg	1	0	0	1
image141.jpg	1	0	1	0
image141.jpg	1	1	0	1
image141.jpg	0	0	0	0
image810.jpg	1	0	1	1
image810.jpg	1	0	1	1
image810.jpg	1	0	1	0
image810.jpg	1	1	1	1
image810.jpg	1	0	1	1
image810.jpg	1	0	1	1
image810.jpg	1	0	1	0
image810.jpg	1	0	1	1
image810.jpg	1	0	1	1
image810.jpg	1	1	1	0
image810.jpg	1	0	1	1
image810.jpg	1	0	1	0
image810.jpg	1	1	1	0
image810.jpg	1	0	1	1
image810.jpg	1	1	1	0
image810.jpg	1	0	1	1
image810.jpg	1	0	1	1
image810.jpg	1	0	1	1
image810.jpg	1	1	1	1
image810.jpg	1	1	1	0
image469.jpg	1	0	1	0
image469.jpg	1	0	1	0
image469.jpg	1	0	1	1
image469.jpg	1	1	1	1
image469.jpg	1	0	0	1
image469.jpg	1	0	1	0
image469.jpg	1	0	1	1
image469.jpg	1	0	0	1
image469.jpg	1	0	1	1
image469.jpg	1	1	1	0
image469.jpg	1	0	1	1
image469.jpg	1	0	1	1
image469.jpg	1	1	1	1
image469.jpg	1	0	1	0
image469.jpg	1	1	1	0
image469.jpg	1	0	1	0
image469.jpg	1	1	1	1
image469.jpg	1	0	1	1
image469.jpg	1	0	1	1
image469.jpg	1	1	1	0
image816.jpg	1	0	1	1
image816.jpg	1	0	1	0
image816.jpg	1	0	1	0
image816.jpg	0	0	0	0
image816.jpg	1	0	1	1
image816.jpg	1	0	1	0
image816.jpg	1	0	1	0
image816.jpg	1	0	1	0
image816.jpg	1	0	1	1
image816.jpg	1	0	0	1
image816.jpg	1	0	1	1
image816.jpg	1	0	1	0
image816.jpg	1	1	0	1
image816.jpg	1	0	1	1
image816.jpg	1	1	1	0
image816.jpg	1	0	1	0
image816.jpg	1	0	1	1
image816.jpg	1	0	1	0
image816.jpg	1	1	1	1
image816.jpg	1	1	1	0
image774.jpg	1	1	1	0
image774.jpg	1	0	1	1
image774.jpg	1	0	1	1
image774.jpg	1	0	1	1
image774.jpg	1	0	1	1
image774.jpg	1	0	1	1
image774.jpg	1	0	1	0
image774.jpg	1	0	1	1
image774.jpg	1	0	1	1
image774.jpg	1	1	1	1
image774.jpg	1	1	1	0
image774.jpg	1	1	1	1
image774.jpg	1	0	1	0
image774.jpg	1	0	1	0
image774.jpg	1	0	1	1
image774.jpg	1	0	1	0
image774.jpg	1	0	1	0
image774.jpg	1	1	1	0
image774.jpg	1	0	1	1
image774.jpg	1	1	0	1
image996.jpg	0	0	0	0
image996.jpg	1	1	0	0
image996.jpg	0	0	0	0
image996.jpg	0	0	0	0
image996.jpg	0	0	0	0
image996.jpg	1	1	0	0
image996.jpg	1	1	0	0
image996.jpg	1	1	0	0
image996.jpg	0	0	0	0
image996.jpg	1	1	1	0
image996.jpg	1	0	0	1
image996.jpg	1	1	0	0
image996.jpg	1	1	0	0
image996.jpg	0	0	0	0
image996.jpg	0	0	0	0
image996.jpg	0	0	0	0
image996.jpg	0	0	0	0
image996.jpg	0	0	0	0
image996.jpg	0	0	0	0
image996.jpg	1	0	1	0
image967.jpg	1	0	0	1
image967.jpg	0	0	0	0
image967.jpg	0	0	0	0
image967.jpg	0	0	0	0
image967.jpg	0	0	0	0
image967.jpg	1	1	0	0
image967.jpg	1	1	0	0
image967.jpg	1	1	0	0
image967.jpg	0	0	0	0
image967.jpg	1	1	1	0
image967.jpg	1	1	1	0
image967.jpg	1	1	1	0
image967.jpg	1	1	0	0
image967.jpg	1	1	0	0
image967.jpg	0	0	0	0
image967.jpg	0	0	0	0
image967.jpg	0	0	0	0
image967.jpg	0	0	0	0
image967.jpg	0	0	0	0
image967.jpg	1	0	0	1
image41.jpg	1	0	1	1
image41.jpg	1	0	0	1
image41.jpg	1	0	1	1
image41.jpg	1	0	0	1
image41.jpg	1	0	1	1
image41.jpg	1	0	0	1
image41.jpg	1	0	0	1
image41.jpg	1	0	0	1
image41.jpg	1	0	0	1
image41.jpg	1	1	1	1
image41.jpg	1	0	0	1
image41.jpg	1	1	0	0
image41.jpg	1	0	0	1
image41.jpg	0	0	0	0
image41.jpg	1	0	0	1
image41.jpg	1	0	0	1
image41.jpg	1	0	0	1
image41.jpg	1	1	1	0
image41.jpg	1	0	0	1
image41.jpg	1	0	0	1
image718.jpg	0	0	0	0
image718.jpg	1	0	0	1
image718.jpg	1	0	1	1
image718.jpg	1	0	0	1
image718.jpg	1	0	1	0
image718.jpg	0	0	0	0
image718.jpg	1	0	0	1
image718.jpg	0	0	0	0
image718.jpg	1	0	0	1
image718.jpg	1	1	1	1
image718.jpg	1	1	1	1
image718.jpg	1	1	0	0
image718.jpg	0	0	0	0
image718.jpg	0	0	0	0
image718.jpg	1	0	0	1
image718.jpg	1	0	0	1
image718.jpg	0	0	0	0
image718.jpg	1	1	1	0
image718.jpg	1	0	0	1
image718.jpg	1	1	1	1
image963.jpg	0	0	0	0
image963.jpg	0	0	0	0
image963.jpg	1	1	1	0
image963.jpg	0	0	0	0
image963.jpg	0	0	0	0
image963.jpg	0	0	0	0
image963.jpg	0	0	0	0
image963.jpg	0	0	0	0
image963.jpg	1	1	1	0
image963.jpg	1	1	0	1
image963.jpg	0	0	0	0
image963.jpg	1	1	1	0
image963.jpg	0	0	0	0
image963.jpg	1	1	1	0
image963.jpg	0	0	0	0
image963.jpg	0	0	0	0
image963.jpg	0	0	0	0
image963.jpg	0	0	0	0
image963.jpg	1	0	0	1
image963.jpg	0	0	0	0
image472.jpg	1	0	1	1
image472.jpg	0	0	0	0
image472.jpg	1	1	1	0
image472.jpg	0	0	0	0
image472.jpg	0	0	0	0
image472.jpg	1	1	0	0
image472.jpg	1	0	1	0
image472.jpg	0	0	0	0
image472.jpg	0	0	0	0
image472.jpg	1	0	1	0
image472.jpg	0	0	0	0
image472.jpg	1	1	1	0
image472.jpg	1	0	1	0
image472.jpg	1	1	0	1
image472.jpg	0	0	0	0
image472.jpg	0	0	0	0
image472.jpg	1	0	1	1
image472.jpg	0	0	0	0
image472.jpg	1	0	0	1
image472.jpg	0	0	0	0
image7.jpg	0	0	0	0
image7.jpg	1	1	0	0
image7.jpg	1	1	1	0
image7.jpg	1	1	1	0
image7.jpg	1	1	0	0
image7.jpg	1	1	0	0
image7.jpg	1	1	1	0
image7.jpg	1	1	0	0
image7.jpg	1	1	1	0
image7.jpg	1	1	1	0
image7.jpg	1	1	0	0
image7.jpg	1	0	1	1
image7.jpg	1	1	0	0
image7.jpg	1	1	0	1
image7.jpg	1	1	0	0
image7.jpg	1	1	0	1
image7.jpg	1	1	1	1
image7.jpg	1	1	0	0
image7.jpg	1	1	0	1
image7.jpg	1	1	0	0
image415.jpg	0	0	0	0
image415.jpg	1	0	1	1
image415.jpg	1	1	1	0
image415.jpg	1	0	1	1
image415.jpg	0	0	0	0
image415.jpg	1	1	1	0
image415.jpg	1	0	1	1
image415.jpg	1	0	1	1
image415.jpg	1	0	0	1
image415.jpg	1	0	1	1
image415.jpg	1	0	1	0
image415.jpg	1	1	1	0
image415.jpg	1	0	1	1
image415.jpg	1	1	1	1
image415.jpg	1	0	0	1
image415.jpg	1	0	1	1
image415.jpg	1	0	1	0
image415.jpg	1	0	0	1
image415.jpg	1	0	0	1
image415.jpg	0	0	0	0
image93.jpg	1	1	1	1
image93.jpg	1	0	1	1
image93.jpg	1	1	0	0
image93.jpg	1	1	1	1
image93.jpg	1	0	1	1
image93.jpg	1	1	1	1
image93.jpg	1	0	1	1
image93.jpg	1	0	1	1
image93.jpg	1	0	0	1
image93.jpg	1	0	1	1
image93.jpg	1	0	1	0
image93.jpg	1	0	1	1
image93.jpg	1	0	1	1
image93.jpg	1	1	0	1
image93.jpg	1	0	1	1
image93.jpg	1	0	1	1
image93.jpg	1	1	1	1
image93.jpg	1	0	1	1
image93.jpg	1	0	1	1
[truncated: 38,001 more rows]
