# Supplementary material for: Judging facts, judging norms: Training machine learning models to judge humans requires a modified approach to labeling data
Source: Sci Adv. 2023 May 10;9(19):eabq0701. doi: 10.1126/sciadv.abq0701 (PMC10171805; doi:10.1126/sciadv.abq0701)
Supplement: Supplementary file 2 — Data S1 to S12 [file sciadv.abq0701_data_s1_to_s12.zip › abq0701_Data_S9.csv]

imgname	context0	context1	context2	context3
dog.4039.jpg	1	1	0	0
dog.4039.jpg	1	1	0	0
dog.4039.jpg	1	1	0	0
dog.4039.jpg	1	1	0	0
dog.4039.jpg	1	1	0	0
dog.4039.jpg	1	1	0	0
dog.4039.jpg	1	1	1	0
dog.4039.jpg	1	1	0	0
dog.4039.jpg	1	1	0	0
dog.4039.jpg	1	1	0	0
dog.4039.jpg	1	1	0	0
dog.4039.jpg	1	1	0	0
dog.4039.jpg	1	1	0	0
dog.4039.jpg	1	1	0	0
dog.4039.jpg	1	1	0	0
dog.4039.jpg	1	1	0	0
dog.4039.jpg	1	1	0	0
dog.4039.jpg	1	1	0	0
dog.4039.jpg	1	1	0	0
dog.4039.jpg	0	0	0	0
dog.4005.jpg	0	0	0	0
dog.4005.jpg	1	1	0	0
dog.4005.jpg	1	1	0	0
dog.4005.jpg	1	1	0	0
dog.4005.jpg	0	0	0	0
dog.4005.jpg	1	0	1	0
dog.4005.jpg	1	1	0	0
dog.4005.jpg	1	1	0	0
dog.4005.jpg	1	1	1	0
dog.4005.jpg	1	1	0	0
dog.4005.jpg	0	0	0	0
dog.4005.jpg	0	0	0	0
dog.4005.jpg	0	0	0	0
dog.4005.jpg	1	1	0	0
dog.4005.jpg	0	0	0	0
dog.4005.jpg	0	0	0	0
dog.4005.jpg	0	0	0	0
dog.4005.jpg	1	1	0	0
dog.4005.jpg	0	0	0	0
dog.4005.jpg	1	1	0	0
dog.4011.jpg	1	1	0	0
dog.4011.jpg	1	1	0	0
dog.4011.jpg	1	1	0	0
dog.4011.jpg	1	1	0	0
dog.4011.jpg	1	1	0	0
dog.4011.jpg	1	1	0	0
dog.4011.jpg	1	1	0	0
dog.4011.jpg	1	1	0	0
dog.4011.jpg	1	1	0	1
dog.4011.jpg	1	1	0	0
dog.4011.jpg	0	0	0	0
dog.4011.jpg	1	1	0	0
dog.4011.jpg	1	1	0	0
dog.4011.jpg	1	1	0	0
dog.4011.jpg	1	1	0	0
dog.4011.jpg	1	1	0	0
dog.4011.jpg	1	1	0	0
dog.4011.jpg	1	1	0	0
dog.4011.jpg	1	1	0	0
dog.4011.jpg	1	1	0	0
dog.4788.jpg	1	1	0	0
dog.4788.jpg	1	1	0	0
dog.4788.jpg	1	1	0	0
dog.4788.jpg	1	1	0	0
dog.4788.jpg	1	1	0	0
dog.4788.jpg	1	1	1	0
dog.4788.jpg	1	1	0	0
dog.4788.jpg	1	1	0	0
dog.4788.jpg	1	1	0	0
dog.4788.jpg	1	1	0	0
dog.4788.jpg	1	1	0	0
dog.4788.jpg	1	1	0	0
dog.4788.jpg	1	1	0	0
dog.4788.jpg	1	1	0	0
dog.4788.jpg	1	1	0	0
dog.4788.jpg	1	1	0	0
dog.4788.jpg	1	1	0	0
dog.4788.jpg	1	1	0	0
dog.4788.jpg	1	1	0	0
dog.4788.jpg	1	1	0	0
dog.4038.jpg	1	1	0	0
dog.4038.jpg	1	1	0	0
dog.4038.jpg	1	1	0	1
dog.4038.jpg	1	1	0	0
dog.4038.jpg	1	1	0	0
dog.4038.jpg	1	1	1	1
dog.4038.jpg	1	1	0	1
dog.4038.jpg	1	1	0	1
dog.4038.jpg	1	1	0	1
dog.4038.jpg	1	1	0	0
dog.4038.jpg	1	1	0	0
dog.4038.jpg	1	1	0	1
dog.4038.jpg	1	1	0	0
dog.4038.jpg	1	1	0	0
dog.4038.jpg	1	1	0	0
dog.4038.jpg	1	1	0	0
dog.4038.jpg	1	1	0	0
dog.4038.jpg	1	1	0	0
dog.4038.jpg	1	1	0	1
dog.4038.jpg	1	1	0	1
dog.2248.jpg	0	0	0	0
dog.2248.jpg	0	0	0	0
dog.2248.jpg	1	0	0	1
dog.2248.jpg	0	0	0	0
dog.2248.jpg	1	0	0	1
dog.2248.jpg	1	1	0	0
dog.2248.jpg	0	0	0	0
dog.2248.jpg	1	0	0	1
dog.2248.jpg	1	1	0	0
dog.2248.jpg	0	0	0	0
dog.2248.jpg	1	1	0	0
dog.2248.jpg	0	0	0	0
dog.2248.jpg	1	0	0	1
dog.2248.jpg	1	1	0	1
dog.2248.jpg	0	0	0	0
dog.2248.jpg	1	0	0	1
dog.2248.jpg	0	0	0	0
dog.2248.jpg	0	0	0	0
dog.2248.jpg	0	0	0	0
dog.2248.jpg	0	0	0	0
dog.3142.jpg	1	1	0	1
dog.3142.jpg	0	0	0	0
dog.3142.jpg	1	1	0	1
dog.3142.jpg	1	1	0	0
dog.3142.jpg	1	1	0	0
dog.3142.jpg	1	1	0	0
dog.3142.jpg	1	1	0	0
dog.3142.jpg	1	1	0	0
dog.3142.jpg	1	1	0	0
dog.3142.jpg	1	1	0	0
dog.3142.jpg	1	1	0	0
dog.3142.jpg	0	0	0	0
dog.3142.jpg	1	0	0	1
dog.3142.jpg	1	0	0	1
dog.3142.jpg	1	1	0	0
dog.3142.jpg	1	1	0	0
dog.3142.jpg	1	1	0	0
dog.3142.jpg	0	0	0	0
dog.3142.jpg	1	1	0	0
dog.3142.jpg	1	1	0	0
dog.3181.jpg	1	0	1	0
dog.3181.jpg	0	0	0	0
dog.3181.jpg	1	1	0	0
dog.3181.jpg	1	1	0	0
dog.3181.jpg	1	0	1	0
dog.3181.jpg	0	0	0	0
dog.3181.jpg	1	0	1	0
dog.3181.jpg	1	0	1	0
dog.3181.jpg	1	1	1	1
dog.3181.jpg	0	0	0	0
dog.3181.jpg	1	1	0	0
dog.3181.jpg	0	0	0	0
dog.3181.jpg	1	0	1	1
dog.3181.jpg	0	0	0	0
dog.3181.jpg	1	0	1	0
dog.3181.jpg	1	1	1	0
dog.3181.jpg	0	0	0	0
dog.3181.jpg	0	0	0	0
dog.3181.jpg	0	0	0	0
dog.3181.jpg	1	0	1	0
dog.2076.jpg	0	0	0	0
dog.2076.jpg	0	0	0	0
dog.2076.jpg	1	0	1	0
dog.2076.jpg	0	0	0	0
dog.2076.jpg	0	0	0	0
dog.2076.jpg	0	0	0	0
dog.2076.jpg	0	0	0	0
dog.2076.jpg	0	0	0	0
dog.2076.jpg	0	0	0	0
dog.2076.jpg	0	0	0	0
dog.2076.jpg	0	0	0	0
dog.2076.jpg	0	0	0	0
dog.2076.jpg	0	0	0	0
dog.2076.jpg	1	0	0	1
dog.2076.jpg	0	0	0	0
dog.2076.jpg	1	0	1	0
dog.2076.jpg	0	0	0	0
dog.2076.jpg	0	0	0	0
dog.2076.jpg	0	0	0	0
dog.2076.jpg	0	0	0	0
dog.2664.jpg	0	0	0	0
dog.2664.jpg	0	0	0	0
dog.2664.jpg	0	0	0	0
dog.2664.jpg	0	0	0	0
dog.2664.jpg	0	0	0	0
dog.2664.jpg	0	0	0	0
dog.2664.jpg	0	0	0	0
dog.2664.jpg	0	0	0	0
dog.2664.jpg	0	0	0	0
dog.2664.jpg	0	0	0	0
dog.2664.jpg	0	0	0	0
dog.2664.jpg	0	0	0	0
dog.2664.jpg	0	0	0	0
dog.2664.jpg	1	0	0	1
dog.2664.jpg	0	0	0	0
dog.2664.jpg	0	0	0	0
dog.2664.jpg	0	0	0	0
dog.2664.jpg	0	0	0	0
dog.2664.jpg	0	0	0	0
dog.2664.jpg	0	0	0	0
dog.4995.jpg	1	1	0	0
dog.4995.jpg	1	1	0	0
dog.4995.jpg	1	1	0	1
dog.4995.jpg	1	1	0	0
dog.4995.jpg	1	1	0	0
dog.4995.jpg	1	1	0	0
dog.4995.jpg	1	1	0	0
dog.4995.jpg	1	1	0	0
dog.4995.jpg	1	1	0	0
dog.4995.jpg	1	1	0	0
dog.4995.jpg	1	1	0	0
dog.4995.jpg	1	1	0	0
dog.4995.jpg	1	1	0	0
dog.4995.jpg	1	1	0	0
dog.4995.jpg	1	1	0	0
dog.4995.jpg	1	1	0	0
dog.4995.jpg	1	1	0	0
dog.4995.jpg	1	1	0	0
dog.4995.jpg	1	1	0	0
dog.4995.jpg	1	1	0	0
dog.3976.jpg	0	0	0	0
dog.3976.jpg	0	0	0	0
dog.3976.jpg	0	0	0	0
dog.3976.jpg	1	1	0	0
dog.3976.jpg	0	0	0	0
dog.3976.jpg	0	0	0	0
dog.3976.jpg	0	0	0	0
dog.3976.jpg	0	0	0	0
dog.3976.jpg	0	0	0	0
dog.3976.jpg	0	0	0	0
dog.3976.jpg	0	0	0	0
dog.3976.jpg	0	0	0	0
dog.3976.jpg	0	0	0	0
dog.3976.jpg	1	0	1	0
dog.3976.jpg	0	0	0	0
dog.3976.jpg	0	0	0	0
dog.3976.jpg	0	0	0	0
dog.3976.jpg	0	0	0	0
dog.3976.jpg	0	0	0	0
dog.3976.jpg	0	0	0	0
dog.3989.jpg	0	0	0	0
dog.3989.jpg	0	0	0	0
dog.3989.jpg	1	1	0	1
dog.3989.jpg	1	1	0	0
dog.3989.jpg	0	0	0	0
dog.3989.jpg	1	1	0	0
dog.3989.jpg	0	0	0	0
dog.3989.jpg	1	1	0	0
dog.3989.jpg	0	0	0	0
dog.3989.jpg	0	0	0	0
dog.3989.jpg	0	0	0	0
dog.3989.jpg	0	0	0	0
dog.3989.jpg	0	0	0	0
dog.3989.jpg	0	0	0	0
dog.3989.jpg	1	1	0	0
dog.3989.jpg	0	0	0	0
dog.3989.jpg	0	0	0	0
dog.3989.jpg	1	1	0	0
dog.3989.jpg	0	0	0	0
dog.3989.jpg	0	0	0	0
dog.4016.jpg	0	0	0	0
dog.4016.jpg	0	0	0	0
dog.4016.jpg	0	0	0	0
dog.4016.jpg	0	0	0	0
dog.4016.jpg	0	0	0	0
dog.4016.jpg	0	0	0	0
dog.4016.jpg	0	0	0	0
dog.4016.jpg	0	0	0	0
dog.4016.jpg	0	0	0	0
dog.4016.jpg	0	0	0	0
dog.4016.jpg	0	0	0	0
dog.4016.jpg	0	0	0	0
dog.4016.jpg	0	0	0	0
dog.4016.jpg	0	0	0	0
dog.4016.jpg	0	0	0	0
dog.4016.jpg	0	0	0	0
dog.4016.jpg	0	0	0	0
dog.4016.jpg	0	0	0	0
dog.4016.jpg	0	0	0	0
dog.4016.jpg	0	0	0	0
dog.2856.jpg	1	1	0	0
dog.2856.jpg	0	0	0	0
dog.2856.jpg	1	1	0	1
dog.2856.jpg	1	1	0	0
dog.2856.jpg	0	0	0	0
dog.2856.jpg	1	1	0	0
dog.2856.jpg	1	1	0	0
dog.2856.jpg	0	0	0	0
dog.2856.jpg	1	1	0	0
dog.2856.jpg	0	0	0	0
dog.2856.jpg	1	1	0	0
dog.2856.jpg	1	0	1	0
dog.2856.jpg	1	1	0	0
dog.2856.jpg	1	1	0	0
dog.2856.jpg	1	1	0	0
dog.2856.jpg	1	1	0	0
dog.2856.jpg	1	1	0	0
dog.2856.jpg	1	1	0	0
dog.2856.jpg	1	1	0	0
dog.2856.jpg	1	1	0	0
dog.2373.jpg	1	1	0	0
dog.2373.jpg	1	1	0	0
dog.2373.jpg	1	1	0	0
dog.2373.jpg	0	0	0	0
dog.2373.jpg	0	0	0	0
dog.2373.jpg	1	1	0	0
dog.2373.jpg	1	1	0	0
dog.2373.jpg	1	1	0	0
dog.2373.jpg	1	1	0	0
dog.2373.jpg	1	1	0	0
dog.2373.jpg	0	0	0	0
dog.2373.jpg	1	1	0	0
dog.2373.jpg	1	1	0	0
dog.2373.jpg	1	1	0	0
dog.2373.jpg	0	0	0	0
dog.2373.jpg	1	1	0	0
dog.2373.jpg	1	1	0	0
dog.2373.jpg	1	1	0	0
dog.2373.jpg	1	1	0	0
dog.2373.jpg	1	1	0	0
dog.3051.jpg	0	0	0	0
dog.3051.jpg	0	0	0	0
dog.3051.jpg	0	0	0	0
dog.3051.jpg	0	0	0	0
dog.3051.jpg	0	0	0	0
dog.3051.jpg	0	0	0	0
dog.3051.jpg	0	0	0	0
dog.3051.jpg	0	0	0	0
dog.3051.jpg	0	0	0	0
dog.3051.jpg	0	0	0	0
dog.3051.jpg	0	0	0	0
dog.3051.jpg	0	0	0	0
dog.3051.jpg	0	0	0	0
dog.3051.jpg	0	0	0	0
dog.3051.jpg	0	0	0	0
dog.3051.jpg	0	0	0	0
dog.3051.jpg	0	0	0	0
dog.3051.jpg	0	0	0	0
dog.3051.jpg	0	0	0	0
dog.3051.jpg	0	0	0	0
dog.2603.jpg	1	1	0	0
dog.2603.jpg	1	1	0	0
dog.2603.jpg	1	1	0	0
dog.2603.jpg	1	1	0	0
dog.2603.jpg	0	0	0	0
dog.2603.jpg	1	1	0	0
dog.2603.jpg	1	1	0	0
dog.2603.jpg	1	1	0	0
dog.2603.jpg	1	1	0	0
dog.2603.jpg	1	1	0	0
dog.2603.jpg	1	1	0	0
dog.2603.jpg	1	1	0	0
dog.2603.jpg	0	0	0	0
dog.2603.jpg	1	1	0	0
dog.2603.jpg	1	1	0	0
dog.2603.jpg	1	1	0	0
dog.2603.jpg	1	1	0	0
dog.2603.jpg	1	1	0	0
dog.2603.jpg	1	1	0	0
dog.2603.jpg	1	1	0	0
dog.2978.jpg	0	0	0	0
dog.2978.jpg	0	0	0	0
dog.2978.jpg	1	0	0	1
dog.2978.jpg	1	1	0	0
dog.2978.jpg	0	0	0	0
dog.2978.jpg	0	0	0	0
dog.2978.jpg	1	1	0	0
dog.2978.jpg	1	1	0	0
dog.2978.jpg	0	0	0	0
dog.2978.jpg	0	0	0	0
dog.2978.jpg	0	0	0	0
dog.2978.jpg	1	1	0	0
dog.2978.jpg	0	0	0	0
dog.2978.jpg	0	0	0	0
dog.2978.jpg	1	0	0	1
dog.2978.jpg	1	1	0	0
dog.2978.jpg	1	1	0	0
dog.2978.jpg	0	0	0	0
dog.2978.jpg	1	1	0	0
dog.2978.jpg	0	0	0	0
dog.2944.jpg	0	0	0	0
dog.2944.jpg	0	0	0	0
dog.2944.jpg	0	0	0	0
dog.2944.jpg	1	1	0	0
dog.2944.jpg	0	0	0	0
dog.2944.jpg	1	1	0	1
dog.2944.jpg	1	1	0	0
dog.2944.jpg	1	1	0	0
dog.2944.jpg	1	1	0	0
dog.2944.jpg	1	1	0	0
dog.2944.jpg	1	1	0	0
dog.2944.jpg	0	0	0	0
dog.2944.jpg	0	0	0	0
dog.2944.jpg	0	0	0	0
dog.2944.jpg	1	1	0	1
dog.2944.jpg	1	1	0	0
dog.2944.jpg	1	1	0	0
dog.2944.jpg	1	1	0	0
dog.2944.jpg	0	0	0	0
dog.2944.jpg	0	0	0	0
dog.3901.jpg	0	0	0	0
dog.3901.jpg	0	0	0	0
dog.3901.jpg	0	0	0	0
dog.3901.jpg	0	0	0	0
dog.3901.jpg	0	0	0	0
dog.3901.jpg	1	1	0	0
dog.3901.jpg	0	0	0	0
dog.3901.jpg	0	0	0	0
dog.3901.jpg	0	0	0	0
dog.3901.jpg	0	0	0	0
dog.3901.jpg	0	0	0	0
dog.3901.jpg	0	0	0	0
dog.3901.jpg	1	0	1	0
dog.3901.jpg	0	0	0	0
dog.3901.jpg	0	0	0	0
dog.3901.jpg	0	0	0	0
dog.3901.jpg	0	0	0	0
dog.3901.jpg	0	0	0	0
dog.3901.jpg	0	0	0	0
dog.3901.jpg	0	0	0	0
dog.4061.jpg	1	1	0	0
dog.4061.jpg	1	1	0	0
dog.4061.jpg	1	1	0	1
dog.4061.jpg	1	1	0	0
dog.4061.jpg	1	1	0	0
dog.4061.jpg	1	1	0	0
dog.4061.jpg	0	0	0	0
dog.4061.jpg	1	1	0	0
dog.4061.jpg	1	1	0	0
dog.4061.jpg	1	1	0	0
dog.4061.jpg	0	0	0	0
dog.4061.jpg	1	1	0	1
dog.4061.jpg	1	1	0	1
dog.4061.jpg	1	1	0	1
dog.4061.jpg	1	1	1	0
dog.4061.jpg	1	1	0	0
dog.4061.jpg	1	1	0	0
dog.4061.jpg	1	1	0	1
dog.4061.jpg	1	1	0	0
dog.4061.jpg	0	0	0	0
dog.4539.jpg	1	1	0	0
dog.4539.jpg	1	1	0	0
dog.4539.jpg	1	1	0	0
dog.4539.jpg	1	1	0	0
dog.4539.jpg	1	1	0	0
dog.4539.jpg	1	1	0	0
dog.4539.jpg	1	1	0	0
dog.4539.jpg	1	1	0	0
dog.4539.jpg	1	1	0	0
dog.4539.jpg	1	1	0	0
dog.4539.jpg	0	0	0	0
dog.4539.jpg	1	0	1	1
dog.4539.jpg	1	1	0	0
dog.4539.jpg	1	1	0	1
dog.4539.jpg	1	1	1	1
dog.4539.jpg	0	0	0	0
dog.4539.jpg	0	0	0	0
dog.4539.jpg	1	1	0	1
dog.4539.jpg	1	1	0	0
dog.4539.jpg	0	0	0	0
dog.2174.jpg	1	1	1	0
dog.2174.jpg	1	1	0	0
dog.2174.jpg	1	1	0	1
dog.2174.jpg	1	1	0	1
dog.2174.jpg	1	1	0	0
dog.2174.jpg	1	1	0	0
dog.2174.jpg	1	1	1	0
dog.2174.jpg	1	1	0	0
dog.2174.jpg	1	1	0	0
dog.2174.jpg	1	1	0	0
dog.2174.jpg	1	1	0	0
dog.2174.jpg	1	1	1	1
dog.2174.jpg	1	1	0	0
dog.2174.jpg	1	1	1	1
dog.2174.jpg	1	1	1	0
dog.2174.jpg	1	1	0	0
dog.2174.jpg	1	1	0	0
dog.2174.jpg	1	1	0	0
dog.2174.jpg	1	1	0	0
dog.2174.jpg	1	1	0	0
dog.2606.jpg	1	1	0	0
dog.2606.jpg	0	0	0	0
dog.2606.jpg	1	1	0	1
dog.2606.jpg	0	0	0	0
dog.2606.jpg	1	1	0	0
dog.2606.jpg	1	1	0	0
dog.2606.jpg	0	0	0	0
dog.2606.jpg	1	1	0	0
dog.2606.jpg	1	1	0	0
dog.2606.jpg	1	1	0	0
dog.2606.jpg	1	1	0	0
dog.2606.jpg	0	0	0	0
dog.2606.jpg	1	0	0	1
dog.2606.jpg	1	1	0	0
dog.2606.jpg	1	1	0	0
dog.2606.jpg	1	1	0	0
dog.2606.jpg	1	1	0	0
dog.2606.jpg	1	1	0	0
dog.2606.jpg	1	1	0	0
dog.2606.jpg	0	0	0	0
dog.4685.jpg	0	0	0	0
dog.4685.jpg	0	0	0	0
dog.4685.jpg	1	0	1	0
dog.4685.jpg	1	0	0	1
dog.4685.jpg	0	0	0	0
dog.4685.jpg	0	0	0	0
dog.4685.jpg	0	0	0	0
dog.4685.jpg	0	0	0	0
dog.4685.jpg	0	0	0	0
dog.4685.jpg	0	0	0	0
dog.4685.jpg	0	0	0	0
dog.4685.jpg	0	0	0	0
dog.4685.jpg	0	0	0	0
dog.4685.jpg	0	0	0	0
dog.4685.jpg	0	0	0	0
dog.4685.jpg	0	0	0	0
dog.4685.jpg	0	0	0	0
dog.4685.jpg	1	0	1	0
dog.4685.jpg	0	0	0	0
dog.4685.jpg	1	0	1	1
dog.3883.jpg	1	1	0	1
dog.3883.jpg	1	1	0	1
dog.3883.jpg	1	1	0	0
dog.3883.jpg	1	1	0	0
dog.3883.jpg	0	0	0	0
dog.3883.jpg	1	1	0	1
dog.3883.jpg	0	0	0	0
dog.3883.jpg	1	1	0	0
dog.3883.jpg	1	1	0	0
dog.3883.jpg	1	1	0	0
dog.3883.jpg	0	0	0	0
dog.3883.jpg	1	1	0	0
dog.3883.jpg	1	1	0	0
dog.3883.jpg	1	1	0	0
dog.3883.jpg	0	0	0	0
dog.3883.jpg	1	1	0	0
dog.3883.jpg	1	1	0	0
dog.3883.jpg	1	1	0	0
dog.3883.jpg	1	1	0	0
dog.3883.jpg	1	1	0	0
dog.4646.jpg	1	0	1	1
dog.4646.jpg	1	0	1	0
dog.4646.jpg	1	0	1	0
dog.4646.jpg	0	0	0	0
dog.4646.jpg	1	0	1	0
dog.4646.jpg	0	0	0	0
dog.4646.jpg	0	0	0	0
dog.4646.jpg	0	0	0	0
dog.4646.jpg	0	0	0	0
dog.4646.jpg	0	0	0	0
dog.4646.jpg	0	0	0	0
dog.4646.jpg	0	0	0	0
dog.4646.jpg	0	0	0	0
dog.4646.jpg	1	0	1	1
dog.4646.jpg	0	0	0	0
dog.4646.jpg	0	0	0	0
dog.4646.jpg	0	0	0	0
dog.4646.jpg	1	0	1	1
dog.4646.jpg	0	0	0	0
dog.4646.jpg	1	0	1	1
dog.2551.jpg	0	0	0	0
dog.2551.jpg	1	0	0	1
dog.2551.jpg	1	0	1	0
dog.2551.jpg	0	0	0	0
dog.2551.jpg	0	0	0	0
dog.2551.jpg	0	0	0	0
dog.2551.jpg	0	0	0	0
dog.2551.jpg	0	0	0	0
dog.2551.jpg	1	1	0	0
dog.2551.jpg	0	0	0	0
dog.2551.jpg	0	0	0	0
dog.2551.jpg	0	0	0	0
dog.2551.jpg	0	0	0	0
dog.2551.jpg	0	0	0	0
dog.2551.jpg	0	0	0	0
dog.2551.jpg	0	0	0	0
dog.2551.jpg	0	0	0	0
dog.2551.jpg	0	0	0	0
dog.2551.jpg	0	0	0	0
dog.2551.jpg	1	1	0	0
dog.3881.jpg	1	1	0	0
dog.3881.jpg	1	1	0	0
dog.3881.jpg	1	1	0	0
dog.3881.jpg	1	1	0	0
dog.3881.jpg	1	0	1	0
dog.3881.jpg	1	1	0	0
dog.3881.jpg	1	1	0	0
dog.3881.jpg	1	1	0	0
dog.3881.jpg	1	1	0	0
dog.3881.jpg	1	1	0	0
dog.3881.jpg	1	1	0	0
dog.3881.jpg	1	1	0	0
dog.3881.jpg	1	1	0	0
dog.3881.jpg	1	1	0	0
dog.3881.jpg	1	1	0	0
dog.3881.jpg	1	1	0	0
dog.3881.jpg	1	1	0	0
dog.3881.jpg	1	1	1	0
dog.3881.jpg	1	1	0	0
dog.3881.jpg	1	1	0	0
dog.2802.jpg	1	0	0	1
dog.2802.jpg	0	0	0	0
dog.2802.jpg	1	1	0	0
dog.2802.jpg	0	0	0	0
dog.2802.jpg	0	0	0	0
dog.2802.jpg	1	1	0	0
dog.2802.jpg	1	1	0	0
dog.2802.jpg	0	0	0	0
dog.2802.jpg	1	1	0	0
dog.2802.jpg	1	1	0	0
dog.2802.jpg	0	0	0	0
dog.2802.jpg	1	1	0	0
dog.2802.jpg	1	1	0	0
dog.2802.jpg	1	1	0	0
dog.2802.jpg	0	0	0	0
dog.2802.jpg	1	1	0	0
dog.2802.jpg	0	0	0	0
dog.2802.jpg	1	1	0	0
dog.2802.jpg	1	1	0	0
dog.2802.jpg	1	1	0	0
dog.4730.jpg	1	1	1	1
dog.4730.jpg	0	0	0	0
dog.4730.jpg	0	0	0	0
dog.4730.jpg	1	0	1	0
dog.4730.jpg	0	0	0	0
dog.4730.jpg	1	0	1	0
dog.4730.jpg	1	1	0	0
dog.4730.jpg	0	0	0	0
dog.4730.jpg	1	0	1	0
dog.4730.jpg	1	1	1	0
dog.4730.jpg	1	0	1	0
dog.4730.jpg	0	0	0	0
dog.4730.jpg	0	0	0	0
dog.4730.jpg	1	0	1	0
dog.4730.jpg	0	0	0	0
dog.4730.jpg	0	0	0	0
dog.4730.jpg	1	0	1	0
dog.4730.jpg	0	0	0	0
dog.4730.jpg	1	1	0	0
dog.4730.jpg	1	0	1	0
dog.3936.jpg	1	1	0	1
dog.3936.jpg	1	1	0	0
dog.3936.jpg	1	1	0	0
dog.3936.jpg	0	0	0	0
dog.3936.jpg	1	1	0	0
dog.3936.jpg	1	1	0	0
dog.3936.jpg	1	1	0	0
dog.3936.jpg	1	1	0	0
dog.3936.jpg	1	1	0	0
dog.3936.jpg	0	0	0	0
dog.3936.jpg	0	0	0	0
dog.3936.jpg	1	1	0	0
dog.3936.jpg	0	0	0	0
dog.3936.jpg	1	1	1	0
dog.3936.jpg	0	0	0	0
dog.3936.jpg	1	1	0	0
dog.3936.jpg	1	1	1	0
dog.3936.jpg	0	0	0	0
dog.3936.jpg	1	1	0	0
dog.3936.jpg	1	0	1	0
dog.4903.jpg	1	1	1	1
dog.4903.jpg	0	0	0	0
dog.4903.jpg	1	1	0	0
dog.4903.jpg	1	1	0	0
dog.4903.jpg	1	1	0	0
dog.4903.jpg	1	1	0	0
dog.4903.jpg	1	1	0	0
dog.4903.jpg	1	1	0	0
dog.4903.jpg	1	1	0	0
dog.4903.jpg	1	1	0	0
dog.4903.jpg	0	0	0	0
dog.4903.jpg	1	1	0	0
dog.4903.jpg	0	0	0	0
dog.4903.jpg	1	1	0	0
dog.4903.jpg	0	0	0	0
dog.4903.jpg	1	1	0	0
dog.4903.jpg	1	1	1	0
dog.4903.jpg	1	1	0	0
dog.4903.jpg	1	1	0	0
dog.4903.jpg	1	1	1	0
dog.4916.jpg	1	1	0	0
dog.4916.jpg	1	1	0	1
dog.4916.jpg	1	1	0	0
dog.4916.jpg	0	0	0	0
dog.4916.jpg	1	1	0	0
dog.4916.jpg	1	1	0	0
dog.4916.jpg	1	1	0	0
dog.4916.jpg	1	1	0	0
dog.4916.jpg	1	1	0	0
dog.4916.jpg	1	1	0	0
dog.4916.jpg	1	1	0	0
dog.4916.jpg	1	1	0	0
dog.4916.jpg	1	1	0	0
dog.4916.jpg	1	1	0	0
dog.4916.jpg	0	0	0	0
dog.4916.jpg	1	1	0	0
dog.4916.jpg	1	1	0	0
dog.4916.jpg	1	1	0	0
dog.4916.jpg	1	1	0	0
dog.4916.jpg	1	1	0	0
dog.4967.jpg	0	0	0	0
dog.4967.jpg	1	1	0	0
dog.4967.jpg	1	1	0	0
dog.4967.jpg	0	0	0	0
dog.4967.jpg	1	0	0	1
dog.4967.jpg	1	1	0	0
dog.4967.jpg	1	1	0	0
dog.4967.jpg	1	1	0	0
dog.4967.jpg	0	0	0	0
dog.4967.jpg	0	0	0	0
dog.4967.jpg	1	0	0	1
dog.4967.jpg	1	1	0	1
dog.4967.jpg	0	0	0	0
dog.4967.jpg	1	1	0	0
dog.4967.jpg	1	1	0	0
dog.4967.jpg	1	1	0	0
dog.4967.jpg	0	0	0	0
dog.4967.jpg	0	0	0	0
dog.4967.jpg	1	1	0	0
dog.4967.jpg	0	0	0	0
dog.4973.jpg	1	1	0	0
dog.4973.jpg	1	1	0	0
dog.4973.jpg	1	1	0	0
dog.4973.jpg	1	1	0	0
dog.4973.jpg	1	1	0	0
dog.4973.jpg	1	1	0	0
dog.4973.jpg	1	1	0	0
dog.4973.jpg	1	1	0	0
dog.4973.jpg	0	0	0	0
dog.4973.jpg	1	1	0	0
dog.4973.jpg	1	1	0	0
dog.4973.jpg	1	1	0	0
dog.4973.jpg	1	1	0	0
dog.4973.jpg	1	1	0	0
dog.4973.jpg	0	0	0	0
dog.4973.jpg	1	1	0	0
dog.4973.jpg	0	0	0	0
dog.4973.jpg	1	1	0	0
dog.4973.jpg	1	1	0	0
dog.4973.jpg	0	0	0	0
dog.4740.jpg	1	1	0	1
dog.4740.jpg	0	0	0	0
dog.4740.jpg	1	1	0	0
dog.4740.jpg	1	1	0	0
dog.4740.jpg	0	0	0	0
dog.4740.jpg	1	1	0	0
dog.4740.jpg	1	1	0	0
dog.4740.jpg	1	1	0	0
dog.4740.jpg	1	1	0	0
dog.4740.jpg	1	1	0	0
dog.4740.jpg	0	0	0	0
dog.4740.jpg	1	1	0	0
dog.4740.jpg	1	1	0	0
dog.4740.jpg	1	1	0	0
dog.4740.jpg	0	0	0	0
dog.4740.jpg	1	1	0	0
dog.4740.jpg	0	0	0	0
dog.4740.jpg	1	1	0	0
dog.4740.jpg	1	1	0	0
dog.4740.jpg	1	1	0	0
dog.3205.jpg	1	0	1	0
dog.3205.jpg	0	0	0	0
dog.3205.jpg	0	0	0	0
dog.3205.jpg	1	0	1	0
dog.3205.jpg	1	0	1	0
dog.3205.jpg	0	0	0	0
dog.3205.jpg	0	0	0	0
dog.3205.jpg	0	0	0	0
dog.3205.jpg	0	0	0	0
dog.3205.jpg	0	0	0	0
dog.3205.jpg	0	0	0	0
dog.3205.jpg	0	0	0	0
dog.3205.jpg	0	0	0	0
dog.3205.jpg	0	0	0	0
dog.3205.jpg	0	0	0	0
dog.3205.jpg	1	0	1	0
dog.3205.jpg	0	0	0	0
dog.3205.jpg	1	0	1	1
dog.3205.jpg	1	0	1	0
dog.3205.jpg	0	0	0	0
dog.2735.jpg	0	0	0	0
dog.2735.jpg	0	0	0	0
dog.2735.jpg	1	0	0	1
dog.2735.jpg	0	0	0	0
dog.2735.jpg	1	0	0	1
dog.2735.jpg	0	0	0	0
dog.2735.jpg	0	0	0	0
dog.2735.jpg	0	0	0	0
dog.2735.jpg	0	0	0	0
dog.2735.jpg	0	0	0	0
dog.2735.jpg	1	0	0	1
dog.2735.jpg	1	0	0	1
dog.2735.jpg	0	0	0	0
dog.2735.jpg	0	0	0	0
dog.2735.jpg	0	0	0	0
dog.2735.jpg	1	0	0	1
dog.2735.jpg	0	0	0	0
dog.2735.jpg	1	0	0	1
dog.2735.jpg	1	0	0	1
dog.2735.jpg	0	0	0	0
dog.2120.jpg	1	0	1	0
dog.2120.jpg	0	0	0	0
dog.2120.jpg	0	0	0	0
dog.2120.jpg	1	0	1	0
dog.2120.jpg	1	0	1	0
dog.2120.jpg	1	0	1	0
dog.2120.jpg	1	0	1	0
dog.2120.jpg	0	0	0	0
dog.2120.jpg	1	0	1	0
dog.2120.jpg	1	0	1	0
dog.2120.jpg	0	0	0	0
dog.2120.jpg	1	0	0	1
dog.2120.jpg	0	0	0	0
dog.2120.jpg	1	0	1	1
dog.2120.jpg	0	0	0	0
dog.2120.jpg	0	0	0	0
dog.2120.jpg	1	0	1	0
dog.2120.jpg	0	0	0	0
dog.2120.jpg	1	0	1	1
dog.2120.jpg	1	0	1	1
dog.3216.jpg	0	0	0	0
dog.3216.jpg	0	0	0	0
dog.3216.jpg	0	0	0	0
dog.3216.jpg	0	0	0	0
dog.3216.jpg	0	0	0	0
dog.3216.jpg	0	0	0	0
dog.3216.jpg	0	0	0	0
dog.3216.jpg	0	0	0	0
dog.3216.jpg	1	0	0	1
dog.3216.jpg	0	0	0	0
dog.3216.jpg	0	0	0	0
dog.3216.jpg	0	0	0	0
dog.3216.jpg	0	0	0	0
dog.3216.jpg	0	0	0	0
dog.3216.jpg	0	0	0	0
dog.3216.jpg	0	0	0	0
dog.3216.jpg	0	0	0	0
dog.3216.jpg	0	0	0	0
dog.3216.jpg	0	0	0	0
dog.3216.jpg	0	0	0	0
dog.2861.jpg	1	1	1	0
dog.2861.jpg	1	1	0	0
dog.2861.jpg	1	1	1	0
dog.2861.jpg	1	1	1	0
dog.2861.jpg	1	1	0	0
dog.2861.jpg	1	1	1	0
dog.2861.jpg	1	1	0	0
dog.2861.jpg	0	0	0	0
dog.2861.jpg	1	0	1	0
dog.2861.jpg	0	0	0	0
dog.2861.jpg	1	1	0	0
dog.2861.jpg	1	0	0	1
dog.2861.jpg	1	1	0	0
dog.2861.jpg	1	1	1	1
dog.2861.jpg	0	0	0	0
dog.2861.jpg	1	1	1	0
dog.2861.jpg	1	1	1	1
dog.2861.jpg	1	1	0	0
dog.2861.jpg	1	1	1	0
dog.2861.jpg	1	0	1	0
dog.2450.jpg	1	1	0	1
dog.2450.jpg	1	1	0	0
dog.2450.jpg	0	0	0	0
dog.2450.jpg	0	0	0	0
dog.2450.jpg	0	0	0	0
dog.2450.jpg	1	1	0	0
dog.2450.jpg	1	0	1	0
dog.2450.jpg	0	0	0	0
dog.2450.jpg	1	0	1	0
dog.2450.jpg	0	0	0	0
dog.2450.jpg	0	0	0	0
dog.2450.jpg	1	0	0	1
dog.2450.jpg	0	0	0	0
dog.2450.jpg	1	1	0	0
dog.2450.jpg	0	0	0	0
dog.2450.jpg	0	0	0	0
dog.2450.jpg	0	0	0	0
dog.2450.jpg	0	0	0	0
dog.2450.jpg	1	1	0	0
dog.2450.jpg	1	1	0	0
dog.4021.jpg	1	1	0	0
dog.4021.jpg	1	1	0	0
dog.4021.jpg	1	1	0	0
dog.4021.jpg	1	1	0	0
dog.4021.jpg	1	1	0	0
dog.4021.jpg	1	1	0	0
dog.4021.jpg	1	1	0	0
dog.4021.jpg	1	1	0	0
dog.4021.jpg	1	1	0	1
dog.4021.jpg	1	1	0	0
dog.4021.jpg	0	0	0	0
dog.4021.jpg	0	0	0	0
dog.4021.jpg	1	1	0	0
dog.4021.jpg	1	1	0	0
dog.4021.jpg	0	0	0	0
dog.4021.jpg	1	1	0	0
dog.4021.jpg	1	1	0	1
dog.4021.jpg	0	0	0	0
dog.4021.jpg	1	1	0	0
dog.4021.jpg	0	0	0	0
dog.3197.jpg	0	0	0	0
dog.3197.jpg	0	0	0	0
dog.3197.jpg	1	0	0	1
dog.3197.jpg	1	0	0	1
dog.3197.jpg	0	0	0	0
dog.3197.jpg	0	0	0	0
dog.3197.jpg	0	0	0	0
dog.3197.jpg	1	0	0	1
dog.3197.jpg	1	1	0	0
dog.3197.jpg	0	0	0	0
dog.3197.jpg	1	1	0	0
dog.3197.jpg	0	0	0	0
dog.3197.jpg	1	1	0	1
dog.3197.jpg	1	0	0	1
dog.3197.jpg	1	0	0	1
dog.3197.jpg	1	1	0	1
dog.3197.jpg	1	1	0	0
dog.3197.jpg	1	1	0	1
dog.3197.jpg	1	1	0	1
dog.3197.jpg	0	0	0	0
dog.3140.jpg	0	0	0	0
dog.3140.jpg	0	0	0	0
dog.3140.jpg	1	1	0	0
dog.3140.jpg	1	0	1	0
dog.3140.jpg	1	1	0	0
dog.3140.jpg	1	1	0	0
dog.3140.jpg	1	1	0	0
dog.3140.jpg	1	1	0	0
dog.3140.jpg	1	1	0	0
dog.3140.jpg	0	0	0	0
dog.3140.jpg	0	0	0	0
dog.3140.jpg	0	0	0	0
dog.3140.jpg	1	1	0	0
dog.3140.jpg	0	0	0	0
dog.3140.jpg	0	0	0	0
dog.3140.jpg	1	1	0	0
dog.3140.jpg	0	0	0	0
dog.3140.jpg	0	0	0	0
dog.3140.jpg	0	0	0	0
dog.3140.jpg	0	0	0	0
dog.2239.jpg	1	1	0	0
dog.2239.jpg	1	1	0	0
dog.2239.jpg	1	1	0	0
dog.2239.jpg	1	1	0	0
dog.2239.jpg	1	1	0	0
dog.2239.jpg	1	1	0	0
dog.2239.jpg	1	1	0	0
dog.2239.jpg	1	1	0	0
dog.2239.jpg	1	1	0	0
dog.2239.jpg	1	1	0	0
dog.2239.jpg	1	1	0	0
dog.2239.jpg	1	1	0	0
dog.2239.jpg	1	1	0	0
dog.2239.jpg	1	1	0	0
dog.2239.jpg	1	1	0	0
dog.2239.jpg	1	1	0	0
dog.2239.jpg	1	1	0	0
dog.2239.jpg	1	1	0	0
dog.2239.jpg	1	1	0	0
dog.2239.jpg	1	1	0	0
dog.3682.jpg	1	1	0	0
dog.3682.jpg	1	1	0	0
dog.3682.jpg	1	1	0	1
dog.3682.jpg	1	1	0	1
dog.3682.jpg	1	1	0	0
dog.3682.jpg	1	1	0	0
dog.3682.jpg	1	1	0	0
dog.3682.jpg	1	1	0	0
dog.3682.jpg	1	1	0	0
dog.3682.jpg	1	1	0	0
dog.3682.jpg	1	1	0	0
dog.3682.jpg	1	1	0	0
dog.3682.jpg	1	1	0	1
dog.3682.jpg	1	1	0	0
dog.3682.jpg	1	1	0	0
dog.3682.jpg	1	1	0	0
dog.3682.jpg	1	1	0	0
dog.3682.jpg	1	1	0	0
dog.3682.jpg	1	1	0	0
dog.3682.jpg	1	1	0	0
dog.2588.jpg	0	0	0	0
dog.2588.jpg	1	1	0	0
dog.2588.jpg	1	1	0	0
dog.2588.jpg	1	1	0	0
dog.2588.jpg	0	0	0	0
dog.2588.jpg	1	1	0	0
dog.2588.jpg	1	1	0	0
dog.2588.jpg	1	1	0	0
dog.2588.jpg	1	1	0	0
dog.2588.jpg	0	0	0	0
dog.2588.jpg	1	1	0	0
dog.2588.jpg	1	1	0	0
dog.2588.jpg	1	1	0	0
dog.2588.jpg	1	1	0	0
dog.2588.jpg	1	1	1	0
dog.2588.jpg	1	1	0	0
dog.2588.jpg	1	1	0	0
dog.2588.jpg	1	1	0	0
dog.2588.jpg	1	1	0	0
dog.2588.jpg	0	0	0	0
dog.2528.jpg	1	1	0	0
dog.2528.jpg	1	1	0	0
dog.2528.jpg	1	1	0	1
dog.2528.jpg	0	0	0	0
dog.2528.jpg	1	1	0	0
dog.2528.jpg	1	1	0	0
dog.2528.jpg	1	1	0	0
dog.2528.jpg	1	1	0	0
dog.2528.jpg	1	1	0	0
dog.2528.jpg	0	0	0	0
dog.2528.jpg	1	1	0	0
dog.2528.jpg	1	1	0	0
dog.2528.jpg	1	0	0	1
dog.2528.jpg	1	1	0	1
dog.2528.jpg	1	1	1	0
dog.2528.jpg	1	1	0	0
dog.2528.jpg	0	0	0	0
dog.2528.jpg	1	1	0	0
dog.2528.jpg	1	1	0	0
dog.2528.jpg	1	1	0	0
dog.3346.jpg	1	1	0	0
dog.3346.jpg	1	1	0	0
dog.3346.jpg	1	1	0	1
dog.3346.jpg	1	1	0	0
dog.3346.jpg	1	1	0	0
dog.3346.jpg	1	1	0	0
dog.3346.jpg	1	1	0	0
dog.3346.jpg	1	1	0	0
dog.3346.jpg	1	1	0	0
dog.3346.jpg	1	1	0	0
dog.3346.jpg	1	1	0	0
dog.3346.jpg	1	1	0	0
dog.3346.jpg	1	1	0	1
dog.3346.jpg	1	1	0	0
dog.3346.jpg	1	1	0	0
dog.3346.jpg	1	1	0	0
dog.3346.jpg	1	1	0	0
dog.3346.jpg	1	1	0	0
dog.3346.jpg	1	1	0	0
dog.3346.jpg	1	1	0	0
dog.2689.jpg	1	1	0	0
dog.2689.jpg	0	0	0	0
dog.2689.jpg	1	1	0	1
dog.2689.jpg	1	1	0	0
dog.2689.jpg	1	1	0	1
dog.2689.jpg	1	1	0	0
dog.2689.jpg	1	1	0	0
dog.2689.jpg	1	1	0	0
dog.2689.jpg	1	1	0	0
dog.2689.jpg	1	1	0	0
dog.2689.jpg	1	1	0	0
dog.2689.jpg	1	1	0	0
dog.2689.jpg	0	0	0	0
dog.2689.jpg	1	1	0	1
dog.2689.jpg	1	1	0	1
dog.2689.jpg	1	1	0	0
dog.2689.jpg	0	0	0	0
dog.2689.jpg	1	1	0	0
dog.2689.jpg	1	0	0	1
dog.2689.jpg	1	1	0	1
dog.3030.jpg	1	1	0	0
dog.3030.jpg	1	1	0	0
dog.3030.jpg	1	1	1	0
dog.3030.jpg	1	1	0	0
dog.3030.jpg	1	1	0	0
dog.3030.jpg	1	1	0	0
dog.3030.jpg	1	1	0	0
dog.3030.jpg	1	1	0	0
dog.3030.jpg	1	1	0	0
dog.3030.jpg	1	1	0	0
dog.3030.jpg	1	1	0	0
dog.3030.jpg	1	1	0	0
dog.3030.jpg	1	1	0	0
dog.3030.jpg	1	1	0	0
dog.3030.jpg	1	1	1	0
dog.3030.jpg	1	1	0	0
dog.3030.jpg	1	1	0	0
dog.3030.jpg	1	1	1	0
dog.3030.jpg	1	1	0	0
dog.3030.jpg	1	1	1	0
dog.2448.jpg	0	0	0	0
dog.2448.jpg	0	0	0	0
dog.2448.jpg	0	0	0	0
dog.2448.jpg	0	0	0	0
dog.2448.jpg	0	0	0	0
dog.2448.jpg	1	1	0	0
dog.2448.jpg	1	1	0	0
dog.2448.jpg	0	0	0	0
dog.2448.jpg	0	0	0	0
dog.2448.jpg	0	0	0	0
dog.2448.jpg	0	0	0	0
dog.2448.jpg	0	0	0	0
dog.2448.jpg	0	0	0	0
dog.2448.jpg	1	1	0	0
dog.2448.jpg	0	0	0	0
dog.2448.jpg	0	0	0	0
dog.2448.jpg	0	0	0	0
dog.2448.jpg	1	1	0	0
dog.2448.jpg	0	0	0	0
dog.2448.jpg	0	0	0	0
dog.2449.jpg	0	0	0	0
dog.2449.jpg	0	0	0	0
dog.2449.jpg	0	0	0	0
dog.2449.jpg	0	0	0	0
dog.2449.jpg	1	1	0	0
dog.2449.jpg	1	1	0	0
dog.2449.jpg	0	0	0	0
dog.2449.jpg	1	1	0	0
dog.2449.jpg	0	0	0	0
dog.2449.jpg	1	1	0	0
dog.2449.jpg	0	0	0	0
dog.2449.jpg	0	0	0	0
dog.2449.jpg	0	0	0	0
dog.2449.jpg	1	1	0	0
dog.2449.jpg	1	1	1	0
dog.2449.jpg	1	1	0	0
dog.2449.jpg	0	0	0	0
dog.2449.jpg	0	0	0	0
dog.2449.jpg	0	0	0	0
dog.2449.jpg	1	1	0	0
dog.2850.jpg	1	1	0	0
dog.2850.jpg	0	0	0	0
dog.2850.jpg	1	1	0	1
dog.2850.jpg	1	1	0	1
dog.2850.jpg	1	1	0	0
dog.2850.jpg	1	1	0	0
dog.2850.jpg	0	0	0	0
dog.2850.jpg	1	1	0	0
dog.2850.jpg	0	0	0	0
dog.2850.jpg	1	1	0	0
dog.2850.jpg	0	0	0	0
dog.2850.jpg	1	1	0	0
dog.2850.jpg	1	0	0	1
dog.2850.jpg	1	1	0	0
dog.2850.jpg	1	1	0	1
dog.2850.jpg	1	1	0	0
dog.2850.jpg	1	1	0	0
dog.2850.jpg	1	1	0	0
dog.2850.jpg	1	1	0	0
dog.2850.jpg	1	1	0	0
dog.2688.jpg	1	1	0	0
dog.2688.jpg	1	1	0	0
dog.2688.jpg	1	1	0	0
dog.2688.jpg	1	1	0	0
dog.2688.jpg	1	1	0	0
dog.2688.jpg	1	1	0	0
dog.2688.jpg	1	1	0	0
dog.2688.jpg	1	1	0	0
dog.2688.jpg	1	1	0	0
dog.2688.jpg	1	1	0	0
dog.2688.jpg	1	1	0	1
dog.2688.jpg	1	1	0	0
dog.2688.jpg	1	1	0	1
dog.2688.jpg	1	1	0	1
dog.2688.jpg	1	1	0	1
dog.2688.jpg	1	1	0	0
dog.2688.jpg	1	1	0	0
dog.2688.jpg	1	1	0	0
dog.2688.jpg	1	1	0	0
dog.2688.jpg	1	1	0	0
dog.2663.jpg	1	1	0	0
dog.2663.jpg	1	1	0	0
dog.2663.jpg	1	1	0	1
dog.2663.jpg	1	1	0	0
dog.2663.jpg	1	1	0	0
dog.2663.jpg	1	1	0	0
dog.2663.jpg	1	1	0	0
dog.2663.jpg	1	1	0	0
dog.2663.jpg	1	1	0	0
dog.2663.jpg	1	1	0	0
dog.2663.jpg	1	1	0	0
dog.2663.jpg	1	1	0	0
dog.2663.jpg	1	0	1	0
dog.2663.jpg	1	1	0	1
dog.2663.jpg	1	1	0	0
dog.2663.jpg	1	1	0	0
dog.2663.jpg	1	1	0	0
dog.2663.jpg	1	1	0	0
dog.2663.jpg	1	1	0	0
dog.2663.jpg	1	1	0	0
dog.3233.jpg	1	1	0	0
dog.3233.jpg	1	1	0	0
dog.3233.jpg	0	0	0	0
dog.3233.jpg	1	1	0	0
dog.3233.jpg	1	1	0	0
dog.3233.jpg	1	1	0	0
dog.3233.jpg	1	1	0	0
dog.3233.jpg	1	1	0	0
dog.3233.jpg	0	0	0	0
dog.3233.jpg	1	1	0	0
dog.3233.jpg	0	0	0	0
dog.3233.jpg	1	1	0	0
dog.3233.jpg	1	1	0	0
dog.3233.jpg	1	1	0	0
dog.3233.jpg	1	1	0	0
dog.3233.jpg	1	1	0	0
dog.3233.jpg	0	0	0	0
dog.3233.jpg	1	1	0	0
dog.3233.jpg	1	1	0	0
dog.3233.jpg	0	0	0	0
dog.2918.jpg	0	0	0	0
dog.2918.jpg	1	1	0	0
dog.2918.jpg	1	1	0	0
dog.2918.jpg	1	1	1	0
dog.2918.jpg	1	1	0	0
dog.2918.jpg	1	1	0	0
dog.2918.jpg	1	1	0	0
dog.2918.jpg	1	1	0	0
dog.2918.jpg	1	1	0	0
dog.2918.jpg	1	1	0	0
dog.2918.jpg	1	1	0	0
dog.2918.jpg	0	0	0	0
dog.2918.jpg	1	1	0	0
dog.2918.jpg	1	0	0	1
dog.2918.jpg	1	1	1	0
dog.2918.jpg	1	1	0	0
dog.2918.jpg	1	1	0	0
dog.2918.jpg	1	1	0	0
dog.2918.jpg	1	1	0	0
dog.2918.jpg	1	1	0	1
dog.2071.jpg	0	0	0	0
dog.2071.jpg	1	1	0	0
dog.2071.jpg	0	0	0	0
dog.2071.jpg	0	0	0	0
dog.2071.jpg	1	1	0	0
dog.2071.jpg	1	1	0	0
dog.2071.jpg	1	1	0	0
dog.2071.jpg	1	0	1	0
dog.2071.jpg	1	1	0	1
dog.2071.jpg	1	1	0	0
dog.2071.jpg	1	1	0	0
dog.2071.jpg	1	1	0	1
dog.2071.jpg	0	0	0	0
dog.2071.jpg	0	0	0	0
dog.2071.jpg	1	1	0	0
dog.2071.jpg	1	1	0	0
dog.2071.jpg	0	0	0	0
dog.2071.jpg	0	0	0	0
dog.2071.jpg	0	0	0	0
dog.2071.jpg	0	0	0	0
dog.2717.jpg	1	1	0	0
dog.2717.jpg	1	1	0	0
dog.2717.jpg	1	1	0	0
dog.2717.jpg	1	1	1	0
dog.2717.jpg	1	1	0	0
dog.2717.jpg	1	1	0	0
dog.2717.jpg	1	1	0	0
dog.2717.jpg	1	1	0	0
dog.2717.jpg	1	1	0	0
dog.2717.jpg	1	1	0	0
dog.2717.jpg	1	1	0	0
dog.2717.jpg	1	1	0	0
dog.2717.jpg	1	1	0	0
dog.2717.jpg	0	0	0	0
dog.2717.jpg	1	1	1	0
dog.2717.jpg	1	1	0	0
dog.2717.jpg	1	1	0	0
dog.2717.jpg	1	1	0	0
dog.2717.jpg	1	1	1	0
dog.2717.jpg	1	1	0	0
dog.2529.jpg	1	1	0	0
dog.2529.jpg	1	1	0	0
dog.2529.jpg	1	1	0	0
dog.2529.jpg	1	1	0	1
dog.2529.jpg	1	1	0	0
dog.2529.jpg	1	1	0	0
dog.2529.jpg	1	1	0	0
dog.2529.jpg	1	1	0	0
dog.2529.jpg	1	1	0	0
dog.2529.jpg	1	1	0	0
dog.2529.jpg	1	1	0	0
dog.2529.jpg	1	1	0	0
dog.2529.jpg	1	1	0	0
dog.2529.jpg	1	1	0	1
dog.2529.jpg	1	1	0	0
dog.2529.jpg	1	1	0	0
dog.2529.jpg	1	1	0	0
dog.2529.jpg	1	1	0	0
dog.2529.jpg	1	1	0	1
dog.2529.jpg	1	1	0	1
dog.3635.jpg	0	0	0	0
dog.3635.jpg	0	0	0	0
dog.3635.jpg	0	0	0	0
dog.3635.jpg	0	0	0	0
dog.3635.jpg	0	0	0	0
dog.3635.jpg	0	0	0	0
dog.3635.jpg	0	0	0	0
dog.3635.jpg	0	0	0	0
dog.3635.jpg	0	0	0	0
dog.3635.jpg	0	0	0	0
dog.3635.jpg	0	0	0	0
dog.3635.jpg	1	0	0	1
dog.3635.jpg	0	0	0	0
dog.3635.jpg	0	0	0	0
dog.3635.jpg	0	0	0	0
dog.3635.jpg	0	0	0	0
dog.3635.jpg	0	0	0	0
dog.3635.jpg	0	0	0	0
dog.3635.jpg	0	0	0	0
dog.3635.jpg	0	0	0	0
dog.3621.jpg	0	0	0	0
dog.3621.jpg	0	0	0	0
dog.3621.jpg	0	0	0	0
dog.3621.jpg	0	0	0	0
dog.3621.jpg	0	0	0	0
dog.3621.jpg	1	0	1	1
dog.3621.jpg	0	0	0	0
dog.3621.jpg	0	0	0	0
dog.3621.jpg	0	0	0	0
dog.3621.jpg	0	0	0	0
dog.3621.jpg	0	0	0	0
dog.3621.jpg	0	0	0	0
dog.3621.jpg	0	0	0	0
dog.3621.jpg	0	0	0	0
dog.3621.jpg	0	0	0	0
dog.3621.jpg	0	0	0	0
dog.3621.jpg	0	0	0	0
dog.3621.jpg	0	0	0	0
dog.3621.jpg	0	0	0	0
dog.3621.jpg	0	0	0	0
dog.4628.jpg	1	1	0	0
dog.4628.jpg	0	0	0	0
dog.4628.jpg	0	0	0	0
dog.4628.jpg	1	0	1	0
dog.4628.jpg	0	0	0	0
dog.4628.jpg	0	0	0	0
dog.4628.jpg	1	0	1	0
dog.4628.jpg	1	0	1	0
dog.4628.jpg	1	1	0	0
dog.4628.jpg	1	1	0	0
dog.4628.jpg	1	1	0	0
dog.4628.jpg	0	0	0	0
dog.4628.jpg	0	0	0	0
dog.4628.jpg	0	0	0	0
dog.4628.jpg	0	0	0	0
dog.4628.jpg	1	1	0	0
dog.4628.jpg	1	1	0	0
dog.4628.jpg	1	1	1	0
dog.4628.jpg	1	1	0	0
dog.4628.jpg	1	0	1	0
dog.3609.jpg	1	1	0	0
dog.3609.jpg	1	1	0	0
dog.3609.jpg	1	1	1	0
dog.3609.jpg	1	1	0	0
dog.3609.jpg	1	1	0	0
dog.3609.jpg	1	1	0	0
dog.3609.jpg	0	0	0	0
dog.3609.jpg	1	1	0	0
dog.3609.jpg	1	1	0	0
dog.3609.jpg	1	1	0	0
dog.3609.jpg	1	1	0	0
dog.3609.jpg	0	0	0	0
dog.3609.jpg	1	1	0	0
dog.3609.jpg	1	1	0	0
dog.3609.jpg	1	1	0	0
dog.3609.jpg	1	1	0	0
dog.3609.jpg	1	1	0	0
dog.3609.jpg	1	1	0	0
dog.3609.jpg	1	1	0	0
dog.3609.jpg	0	0	0	0
dog.2729.jpg	1	1	0	1
dog.2729.jpg	0	0	0	0
dog.2729.jpg	1	1	0	1
dog.2729.jpg	0	0	0	0
dog.2729.jpg	1	1	0	0
dog.2729.jpg	1	1	0	0
dog.2729.jpg	1	0	0	1
dog.2729.jpg	0	0	0	0
dog.2729.jpg	1	1	0	0
dog.2729.jpg	1	1	0	0
dog.2729.jpg	1	1	0	0
dog.2729.jpg	1	1	0	0
dog.2729.jpg	1	1	0	1
dog.2729.jpg	1	1	0	0
dog.2729.jpg	1	1	0	0
dog.2729.jpg	1	1	0	1
dog.2729.jpg	1	1	0	0
dog.2729.jpg	1	1	0	0
dog.2729.jpg	1	1	0	1
dog.2729.jpg	1	1	0	0
dog.3225.jpg	1	1	1	0
dog.3225.jpg	1	1	1	0
dog.3225.jpg	1	1	1	0
dog.3225.jpg	1	1	1	0
dog.3225.jpg	1	1	0	0
dog.3225.jpg	1	1	1	0
dog.3225.jpg	1	0	1	0
dog.3225.jpg	1	1	1	0
dog.3225.jpg	1	1	1	0
dog.3225.jpg	1	1	1	0
dog.3225.jpg	1	1	1	0
dog.3225.jpg	1	1	0	0
dog.3225.jpg	1	1	1	0
dog.3225.jpg	1	1	1	0
dog.3225.jpg	1	1	0	0
dog.3225.jpg	1	1	1	1
dog.3225.jpg	1	1	1	0
dog.3225.jpg	1	1	1	0
dog.3225.jpg	1	1	1	0
dog.3225.jpg	1	1	1	0
dog.2113.jpg	1	1	0	0
dog.2113.jpg	1	1	0	0
dog.2113.jpg	1	1	0	0
dog.2113.jpg	1	1	0	0
dog.2113.jpg	1	1	0	0
dog.2113.jpg	1	1	0	1
dog.2113.jpg	1	1	0	0
dog.2113.jpg	1	1	0	0
dog.2113.jpg	1	1	0	0
dog.2113.jpg	0	0	0	0
dog.2113.jpg	1	1	0	0
dog.2113.jpg	1	1	0	0
dog.2113.jpg	1	1	0	0
dog.2113.jpg	1	1	0	0
dog.2113.jpg	1	0	0	1
dog.2113.jpg	1	1	0	0
dog.2113.jpg	1	1	0	0
dog.2113.jpg	1	1	0	1
dog.2113.jpg	1	1	1	0
dog.2113.jpg	1	1	0	0
dog.2675.jpg	1	1	0	0
dog.2675.jpg	1	1	0	0
dog.2675.jpg	1	1	0	1
dog.2675.jpg	1	1	0	0
dog.2675.jpg	1	1	0	0
dog.2675.jpg	1	1	0	0
dog.2675.jpg	1	1	0	0
dog.2675.jpg	1	1	0	0
dog.2675.jpg	1	1	0	0
dog.2675.jpg	1	1	0	0
dog.2675.jpg	1	1	0	0
dog.2675.jpg	1	1	0	0
dog.2675.jpg	1	1	0	0
dog.2675.jpg	1	1	0	1
dog.2675.jpg	1	1	0	0
dog.2675.jpg	1	1	0	0
dog.2675.jpg	1	1	0	0
dog.2675.jpg	1	1	0	0
dog.2675.jpg	1	1	0	0
dog.2675.jpg	1	1	0	0
dog.3033.jpg	0	0	0	0
dog.3033.jpg	0	0	0	0
dog.3033.jpg	1	0	1	0
dog.3033.jpg	0	0	0	0
dog.3033.jpg	0	0	0	0
dog.3033.jpg	1	1	0	0
dog.3033.jpg	1	1	0	0
dog.3033.jpg	1	0	1	0
dog.3033.jpg	0	0	0	0
dog.3033.jpg	0	0	0	0
dog.3033.jpg	0	0	0	0
dog.3033.jpg	0	0	0	0
dog.3033.jpg	1	0	1	0
dog.3033.jpg	0	0	0	0
dog.3033.jpg	0	0	0	0
dog.3033.jpg	0	0	0	0
dog.3033.jpg	0	0	0	0
dog.3033.jpg	0	0	0	0
dog.3033.jpg	1	0	1	0
dog.3033.jpg	0	0	0	0
dog.4007.jpg	1	1	0	0
dog.4007.jpg	1	1	0	0
dog.4007.jpg	1	1	0	1
dog.4007.jpg	0	0	0	0
dog.4007.jpg	1	1	0	0
dog.4007.jpg	1	1	0	0
dog.4007.jpg	1	1	0	0
dog.4007.jpg	1	1	0	0
dog.4007.jpg	1	1	0	0
dog.4007.jpg	0	0	0	0
dog.4007.jpg	1	1	0	0
dog.4007.jpg	1	1	0	0
dog.4007.jpg	0	0	0	0
dog.4007.jpg	0	0	0	0
dog.4007.jpg	1	1	0	0
dog.4007.jpg	1	1	0	0
dog.4007.jpg	0	0	0	0
dog.4007.jpg	1	1	0	0
dog.4007.jpg	0	0	0	0
dog.4007.jpg	1	1	0	0
dog.4761.jpg	0	0	0	0
dog.4761.jpg	1	1	0	0
dog.4761.jpg	1	0	1	0
dog.4761.jpg	0	0	0	0
dog.4761.jpg	0	0	0	0
dog.4761.jpg	1	0	1	0
dog.4761.jpg	0	0	0	0
dog.4761.jpg	1	0	1	0
dog.4761.jpg	0	0	0	0
dog.4761.jpg	0	0	0	0
dog.4761.jpg	0	0	0	0
dog.4761.jpg	1	1	1	0
dog.4761.jpg	0	0	0	0
dog.4761.jpg	1	0	0	1
dog.4761.jpg	1	0	1	0
dog.4761.jpg	0	0	0	0
dog.4761.jpg	0	0	0	0
dog.4761.jpg	0	0	0	0
dog.4761.jpg	1	0	1	0
dog.4761.jpg	0	0	0	0
dog.3032.jpg	1	1	0	0
dog.3032.jpg	1	1	0	0
dog.3032.jpg	1	1	0	1
dog.3032.jpg	1	1	0	1
dog.3032.jpg	1	1	0	0
dog.3032.jpg	1	1	0	1
dog.3032.jpg	1	1	0	0
dog.3032.jpg	1	1	0	0
dog.3032.jpg	1	1	0	0
dog.3032.jpg	1	1	0	0
dog.3032.jpg	1	1	0	1
dog.3032.jpg	1	1	0	0
dog.3032.jpg	1	1	0	1
dog.3032.jpg	1	1	1	1
dog.3032.jpg	1	1	1	0
dog.3032.jpg	1	1	0	0
dog.3032.jpg	1	1	0	0
dog.3032.jpg	1	1	0	0
dog.3032.jpg	1	1	0	0
dog.3032.jpg	1	1	0	0
dog.4991.jpg	1	1	0	0
dog.4991.jpg	1	1	0	0
dog.4991.jpg	1	1	0	1
dog.4991.jpg	0	0	0	0
dog.4991.jpg	1	1	0	0
dog.4991.jpg	1	1	0	0
dog.4991.jpg	0	0	0	0
dog.4991.jpg	1	0	1	0
dog.4991.jpg	0	0	0	0
dog.4991.jpg	0	0	0	0
dog.4991.jpg	0	0	0	0
dog.4991.jpg	1	1	0	0
dog.4991.jpg	1	1	0	0
dog.4991.jpg	1	1	0	0
dog.4991.jpg	0	0	0	0
dog.4991.jpg	1	1	0	0
dog.4991.jpg	0	0	0	0
dog.4991.jpg	0	0	0	0
dog.4991.jpg	0	0	0	0
dog.4991.jpg	0	0	0	0
dog.4577.jpg	0	0	0	0
dog.4577.jpg	0	0	0	0
dog.4577.jpg	0	0	0	0
dog.4577.jpg	0	0	0	0
dog.4577.jpg	0	0	0	0
dog.4577.jpg	0	0	0	0
dog.4577.jpg	0	0	0	0
dog.4577.jpg	0	0	0	0
dog.4577.jpg	0	0	0	0
dog.4577.jpg	0	0	0	0
dog.4577.jpg	0	0	0	0
dog.4577.jpg	0	0	0	0
dog.4577.jpg	0	0	0	0
dog.4577.jpg	1	1	0	0
dog.4577.jpg	1	0	1	0
dog.4577.jpg	0	0	0	0
dog.4577.jpg	0	0	0	0
dog.4577.jpg	0	0	0	0
dog.4577.jpg	0	0	0	0
dog.4577.jpg	0	0	0	0
dog.3230.jpg	1	1	0	0
dog.3230.jpg	1	1	0	0
dog.3230.jpg	1	1	0	1
dog.3230.jpg	1	1	0	1
dog.3230.jpg	1	1	0	0
dog.3230.jpg	1	1	1	0
dog.3230.jpg	1	1	0	0
dog.3230.jpg	1	1	0	0
dog.3230.jpg	1	1	0	0
dog.3230.jpg	1	1	0	0
dog.3230.jpg	1	0	1	0
dog.3230.jpg	1	1	0	0
dog.3230.jpg	1	1	0	0
dog.3230.jpg	1	1	1	1
dog.3230.jpg	1	1	1	0
dog.3230.jpg	1	1	0	0
dog.3230.jpg	1	1	0	0
dog.3230.jpg	1	1	0	0
dog.3230.jpg	1	1	1	0
dog.3230.jpg	1	1	0	0
dog.3387.jpg	1	1	0	0
dog.3387.jpg	1	1	0	0
dog.3387.jpg	1	1	0	1
dog.3387.jpg	1	1	0	1
dog.3387.jpg	1	1	0	0
dog.3387.jpg	1	1	0	1
dog.3387.jpg	1	1	0	0
dog.3387.jpg	1	1	0	0
dog.3387.jpg	1	1	0	0
dog.3387.jpg	1	1	0	0
dog.3387.jpg	1	1	0	1
dog.3387.jpg	1	1	0	0
dog.3387.jpg	1	1	0	1
dog.3387.jpg	1	1	0	1
dog.3387.jpg	1	1	0	0
dog.3387.jpg	1	1	0	1
dog.3387.jpg	1	1	0	0
dog.3387.jpg	1	1	0	1
dog.3387.jpg	1	1	0	1
dog.3387.jpg	1	1	0	1
dog.2728.jpg	1	1	0	0
dog.2728.jpg	1	1	0	0
dog.2728.jpg	1	1	0	0
dog.2728.jpg	1	1	0	1
dog.2728.jpg	0	0	0	0
dog.2728.jpg	1	1	0	0
dog.2728.jpg	1	1	0	0
dog.2728.jpg	1	1	0	0
dog.2728.jpg	0	0	0	0
dog.2728.jpg	1	1	0	0
dog.2728.jpg	1	1	0	0
dog.2728.jpg	1	1	0	0
dog.2728.jpg	1	1	1	0
dog.2728.jpg	1	1	0	0
dog.2728.jpg	1	1	0	0
dog.2728.jpg	1	1	0	0
dog.2728.jpg	1	1	0	0
dog.2728.jpg	1	1	0	0
dog.2728.jpg	0	0	0	0
dog.2728.jpg	1	1	0	1
dog.2270.jpg	0	0	0	0
dog.2270.jpg	0	0	0	0
dog.2270.jpg	0	0	0	0
dog.2270.jpg	0	0	0	0
dog.2270.jpg	0	0	0	0
dog.2270.jpg	0	0	0	0
dog.2270.jpg	1	0	0	1
dog.2270.jpg	1	0	0	1
dog.2270.jpg	0	0	0	0
dog.2270.jpg	0	0	0	0
dog.2270.jpg	0	0	0	0
dog.2270.jpg	1	0	1	1
dog.2270.jpg	0	0	0	0
dog.2270.jpg	1	0	0	1
dog.2270.jpg	0	0	0	0
dog.2270.jpg	0	0	0	0
dog.2270.jpg	0	0	0	0
dog.2270.jpg	0	0	0	0
dog.2270.jpg	1	0	0	1
dog.2270.jpg	1	0	0	1
dog.3152.jpg	0	0	0	0
dog.3152.jpg	0	0	0	0
dog.3152.jpg	0	0	0	0
dog.3152.jpg	0	0	0	0
dog.3152.jpg	0	0	0	0
dog.3152.jpg	0	0	0	0
dog.3152.jpg	1	1	0	0
dog.3152.jpg	1	1	0	0
dog.3152.jpg	1	1	0	0
dog.3152.jpg	1	1	0	0
dog.3152.jpg	0	0	0	0
dog.3152.jpg	1	1	0	0
dog.3152.jpg	1	1	1	0
dog.3152.jpg	1	1	0	0
dog.3152.jpg	1	1	0	1
dog.3152.jpg	0	0	0	0
dog.3152.jpg	1	1	0	0
dog.3152.jpg	0	0	0	0
dog.3152.jpg	1	0	0	1
dog.3152.jpg	0	0	0	0
dog.4605.jpg	1	1	0	0
dog.4605.jpg	1	1	0	0
dog.4605.jpg	1	1	0	0
dog.4605.jpg	1	1	0	1
dog.4605.jpg	1	1	0	0
dog.4605.jpg	1	1	0	0
dog.4605.jpg	1	1	0	0
dog.4605.jpg	1	1	0	0
dog.4605.jpg	1	1	0	0
dog.4605.jpg	1	1	0	0
dog.4605.jpg	1	1	0	0
dog.4605.jpg	1	1	1	0
dog.4605.jpg	1	1	1	0
dog.4605.jpg	1	1	0	1
dog.4605.jpg	1	1	0	0
dog.4605.jpg	1	1	0	0
dog.4605.jpg	1	1	0	0
dog.4605.jpg	0	0	0	0
dog.4605.jpg	1	1	0	0
dog.4605.jpg	1	1	0	0
dog.2260.jpg	1	1	0	0
dog.2260.jpg	1	1	0	0
dog.2260.jpg	0	0	0	0
dog.2260.jpg	1	1	0	1
dog.2260.jpg	1	1	0	0
dog.2260.jpg	1	1	0	0
dog.2260.jpg	1	1	0	0
dog.2260.jpg	1	1	0	0
dog.2260.jpg	1	1	0	0
dog.2260.jpg	1	1	0	0
dog.2260.jpg	1	1	0	0
dog.2260.jpg	1	1	0	0
dog.2260.jpg	1	1	1	0
dog.2260.jpg	1	1	0	1
dog.2260.jpg	1	1	0	0
dog.2260.jpg	1	1	0	0
dog.2260.jpg	1	1	0	0
dog.2260.jpg	1	1	0	0
dog.2260.jpg	1	1	0	0
dog.2260.jpg	1	1	0	0
dog.2894.jpg	1	1	0	0
dog.2894.jpg	1	1	0	0
dog.2894.jpg	1	1	0	1
dog.2894.jpg	1	1	0	0
dog.2894.jpg	1	1	0	0
dog.2894.jpg	1	1	0	0
dog.2894.jpg	1	1	0	0
dog.2894.jpg	0	0	0	0
dog.2894.jpg	1	1	0	0
dog.2894.jpg	1	1	0	0
dog.2894.jpg	1	1	0	0
dog.2894.jpg	1	1	0	0
dog.2894.jpg	1	1	0	0
dog.2894.jpg	1	1	0	1
dog.2894.jpg	1	1	0	0
dog.2894.jpg	1	1	0	0
dog.2894.jpg	1	1	0	0
dog.2894.jpg	1	1	0	0
dog.2894.jpg	1	1	0	0
dog.2894.jpg	1	1	0	0
dog.2857.jpg	0	0	0	0
dog.2857.jpg	0	0	0	0
dog.2857.jpg	1	1	0	0
dog.2857.jpg	0	0	0	0
dog.2857.jpg	0	0	0	0
dog.2857.jpg	1	1	0	0
dog.2857.jpg	1	1	0	0
dog.2857.jpg	1	1	0	0
dog.2857.jpg	1	1	0	0
dog.2857.jpg	0	0	0	0
dog.2857.jpg	1	1	0	0
dog.2857.jpg	1	1	0	0
dog.2857.jpg	1	1	0	0
dog.2857.jpg	0	0	0	0
dog.2857.jpg	1	1	0	0
dog.2857.jpg	1	1	0	0
dog.2857.jpg	0	0	0	0
dog.2857.jpg	0	0	0	0
dog.2857.jpg	1	1	0	0
dog.2857.jpg	1	1	0	0
dog.4017.jpg	0	0	0	0
dog.4017.jpg	0	0	0	0
dog.4017.jpg	0	0	0	0
dog.4017.jpg	0	0	0	0
dog.4017.jpg	1	0	1	0
dog.4017.jpg	1	1	0	0
dog.4017.jpg	0	0	0	0
dog.4017.jpg	0	0	0	0
dog.4017.jpg	0	0	0	0
dog.4017.jpg	0	0	0	0
dog.4017.jpg	0	0	0	0
dog.4017.jpg	0	0	0	0
dog.4017.jpg	0	0	0	0
dog.4017.jpg	0	0	0	0
dog.4017.jpg	0	0	0	0
dog.4017.jpg	0	0	0	0
dog.4017.jpg	0	0	0	0
dog.4017.jpg	0	0	0	0
dog.4017.jpg	0	0	0	0
dog.4017.jpg	0	0	0	0
dog.2314.jpg	0	0	0	0
dog.2314.jpg	0	0	0	0
dog.2314.jpg	0	0	0	0
dog.2314.jpg	0	0	0	0
dog.2314.jpg	0	0	0	0
dog.2314.jpg	0	0	0	0
dog.2314.jpg	0	0	0	0
dog.2314.jpg	0	0	0	0
dog.2314.jpg	0	0	0	0
dog.2314.jpg	0	0	0	0
dog.2314.jpg	0	0	0	0
dog.2314.jpg	1	1	0	0
dog.2314.jpg	0	0	0	0
dog.2314.jpg	0	0	0	0
dog.2314.jpg	0	0	0	0
dog.2314.jpg	0	0	0	0
dog.2314.jpg	0	0	0	0
dog.2314.jpg	0	0	0	0
dog.2314.jpg	0	0	0	0
dog.2314.jpg	0	0	0	0
dog.3022.jpg	0	0	0	0
dog.3022.jpg	0	0	0	0
dog.3022.jpg	0	0	0	0
dog.3022.jpg	0	0	0	0
dog.3022.jpg	0	0	0	0
dog.3022.jpg	1	1	0	0
dog.3022.jpg	0	0	0	0
dog.3022.jpg	1	0	1	0
dog.3022.jpg	0	0	0	0
dog.3022.jpg	0	0	0	0
dog.3022.jpg	0	0	0	0
dog.3022.jpg	1	0	1	0
dog.3022.jpg	0	0	0	0
dog.3022.jpg	0	0	0	0
dog.3022.jpg	1	0	1	0
dog.3022.jpg	0	0	0	0
dog.3022.jpg	0	0	0	0
dog.3022.jpg	0	0	0	0
dog.3022.jpg	0	0	0	0
dog.3022.jpg	0	0	0	0
dog.3584.jpg	1	1	0	0
dog.3584.jpg	1	1	0	0
dog.3584.jpg	1	1	0	1
dog.3584.jpg	1	0	1	0
dog.3584.jpg	1	1	0	0
dog.3584.jpg	1	1	0	0
dog.3584.jpg	1	1	0	0
dog.3584.jpg	1	1	0	0
dog.3584.jpg	1	1	0	0
dog.3584.jpg	1	1	0	0
dog.3584.jpg	1	1	0	0
dog.3584.jpg	1	1	0	0
dog.3584.jpg	1	1	1	1
dog.3584.jpg	1	1	0	1
dog.3584.jpg	1	1	0	1
dog.3584.jpg	1	0	1	0
dog.3584.jpg	1	1	0	0
dog.3584.jpg	1	1	0	0
dog.3584.jpg	1	1	0	0
dog.3584.jpg	1	1	0	0
dog.2881.jpg	1	1	0	0
dog.2881.jpg	1	1	0	0
dog.2881.jpg	1	1	0	1
dog.2881.jpg	1	1	0	0
dog.2881.jpg	1	1	0	0
dog.2881.jpg	1	1	0	0
dog.2881.jpg	1	1	0	0
dog.2881.jpg	1	1	0	0
dog.2881.jpg	1	1	0	0
dog.2881.jpg	1	1	0	0
dog.2881.jpg	1	1	0	0
dog.2881.jpg	1	1	0	0
dog.2881.jpg	1	1	0	0
dog.2881.jpg	1	1	0	1
dog.2881.jpg	1	1	0	0
dog.2881.jpg	1	1	0	0
dog.2881.jpg	1	1	0	0
dog.2881.jpg	1	1	0	0
dog.2881.jpg	1	1	0	1
dog.2881.jpg	1	1	0	0
dog.2671.jpg	1	1	0	0
dog.2671.jpg	1	1	0	0
dog.2671.jpg	1	1	0	1
dog.2671.jpg	1	1	0	1
dog.2671.jpg	1	0	0	1
dog.2671.jpg	1	1	0	0
dog.2671.jpg	1	1	0	0
dog.2671.jpg	1	1	0	1
dog.2671.jpg	1	1	0	0
dog.2671.jpg	1	1	0	1
dog.2671.jpg	1	1	0	0
dog.2671.jpg	1	1	0	0
dog.2671.jpg	1	1	0	1
dog.2671.jpg	0	0	0	0
dog.2671.jpg	1	1	0	1
dog.2671.jpg	1	1	0	1
dog.2671.jpg	1	1	0	0
dog.2671.jpg	1	1	0	1
dog.2671.jpg	1	1	0	0
dog.2671.jpg	1	1	0	1
dog.2117.jpg	1	1	0	0
dog.2117.jpg	1	1	0	0
dog.2117.jpg	1	1	0	1
dog.2117.jpg	1	1	0	0
dog.2117.jpg	1	1	0	0
dog.2117.jpg	1	1	0	0
dog.2117.jpg	1	1	0	0
dog.2117.jpg	1	1	0	0
dog.2117.jpg	1	1	0	0
dog.2117.jpg	1	1	0	0
dog.2117.jpg	1	1	0	0
dog.2117.jpg	1	1	0	0
dog.2117.jpg	1	1	0	0
dog.2117.jpg	1	1	0	1
dog.2117.jpg	1	1	0	1
dog.2117.jpg	1	1	0	0
dog.2117.jpg	1	1	0	0
dog.2117.jpg	1	1	0	0
dog.2117.jpg	1	1	0	0
dog.2117.jpg	1	1	0	0
dog.4572.jpg	0	0	0	0
dog.4572.jpg	1	1	0	0
dog.4572.jpg	0	0	0	0
dog.4572.jpg	0	0	0	0
dog.4572.jpg	1	0	1	0
dog.4572.jpg	1	1	0	0
dog.4572.jpg	0	0	0	0
dog.4572.jpg	0	0	0	0
dog.4572.jpg	0	0	0	0
dog.4572.jpg	0	0	0	0
dog.4572.jpg	0	0	0	0
dog.4572.jpg	0	0	0	0
dog.4572.jpg	1	0	1	0
dog.4572.jpg	0	0	0	0
dog.4572.jpg	0	0	0	0
dog.4572.jpg	1	0	1	1
dog.4572.jpg	0	0	0	0
dog.4572.jpg	0	0	0	0
dog.4572.jpg	0	0	0	0
dog.4572.jpg	1	0	1	0
dog.2103.jpg	1	1	0	0
dog.2103.jpg	1	1	0	0
dog.2103.jpg	1	1	0	1
dog.2103.jpg	0	0	0	0
dog.2103.jpg	1	1	0	0
dog.2103.jpg	1	1	0	0
dog.2103.jpg	1	1	0	0
dog.2103.jpg	1	1	0	0
dog.2103.jpg	1	1	0	0
dog.2103.jpg	1	1	0	0
dog.2103.jpg	1	1	0	0
dog.2103.jpg	1	1	0	0
dog.2103.jpg	1	1	0	0
dog.2103.jpg	1	1	0	1
dog.2103.jpg	1	1	0	1
dog.2103.jpg	1	1	0	0
dog.2103.jpg	1	1	0	0
dog.2103.jpg	1	1	0	0
dog.2103.jpg	1	1	0	0
dog.2103.jpg	1	1	0	0
dog.2936.jpg	0	0	0	0
dog.2936.jpg	0	0	0	0
dog.2936.jpg	0	0	0	0
dog.2936.jpg	0	0	0	0
dog.2936.jpg	0	0	0	0
dog.2936.jpg	1	0	1	0
dog.2936.jpg	1	0	1	0
dog.2936.jpg	0	0	0	0
dog.2936.jpg	0	0	0	0
dog.2936.jpg	0	0	0	0
dog.2936.jpg	0	0	0	0
dog.2936.jpg	0	0	0	0
dog.2936.jpg	0	0	0	0
dog.2936.jpg	0	0	0	0
dog.2936.jpg	0	0	0	0
dog.2936.jpg	0	0	0	0
dog.2936.jpg	0	0	0	0
dog.2936.jpg	1	0	1	0
dog.2936.jpg	0	0	0	0
dog.2936.jpg	1	0	1	0
dog.2077.jpg	1	1	0	0
dog.2077.jpg	1	1	0	0
dog.2077.jpg	1	1	0	1
dog.2077.jpg	1	1	0	1
dog.2077.jpg	1	1	0	0
dog.2077.jpg	1	1	0	0
dog.2077.jpg	1	1	0	0
dog.2077.jpg	1	1	0	0
dog.2077.jpg	1	1	0	0
dog.2077.jpg	1	1	0	0
dog.2077.jpg	1	1	0	1
dog.2077.jpg	1	1	0	1
dog.2077.jpg	1	1	0	1
dog.2077.jpg	1	1	0	1
dog.2077.jpg	1	1	0	1
dog.2077.jpg	1	1	0	0
dog.2077.jpg	1	1	0	0
dog.2077.jpg	1	1	0	0
dog.2077.jpg	1	1	0	1
dog.2077.jpg	1	1	0	1
dog.3143.jpg	0	0	0	0
dog.3143.jpg	0	0	0	0
dog.3143.jpg	1	1	0	1
dog.3143.jpg	0	0	0	0
dog.3143.jpg	1	1	0	0
dog.3143.jpg	0	0	0	0
dog.3143.jpg	1	1	0	0
dog.3143.jpg	1	1	0	0
dog.3143.jpg	1	1	0	0
dog.3143.jpg	1	1	0	0
dog.3143.jpg	0	0	0	0
dog.3143.jpg	0	0	0	0
dog.3143.jpg	1	1	0	0
dog.3143.jpg	0	0	0	0
dog.3143.jpg	1	1	0	1
dog.3143.jpg	0	0	0	0
dog.3143.jpg	1	1	0	0
dog.3143.jpg	1	1	0	0
dog.3143.jpg	0	0	0	0
dog.3143.jpg	0	0	0	0
dog.2275.jpg	1	1	0	0
dog.2275.jpg	1	1	0	0
dog.2275.jpg	1	1	0	0
dog.2275.jpg	1	1	0	0
dog.2275.jpg	1	1	0	0
dog.2275.jpg	1	1	0	0
dog.2275.jpg	1	1	0	0
dog.2275.jpg	1	1	0	0
dog.2275.jpg	1	1	0	0
dog.2275.jpg	1	1	0	0
dog.2275.jpg	1	1	0	0
dog.2275.jpg	1	1	0	0
dog.2275.jpg	0	0	0	0
dog.2275.jpg	0	0	0	0
dog.2275.jpg	1	1	0	0
dog.2275.jpg	1	1	0	0
dog.2275.jpg	1	1	0	0
dog.2275.jpg	1	1	0	0
dog.2275.jpg	1	1	0	0
[truncated: 38,001 more rows]
