# Supplementary material for: Judging facts, judging norms: Training machine learning models to judge humans requires a modified approach to labeling data
Source: Sci Adv. 2023 May 10;9(19):eabq0701. doi: 10.1126/sciadv.abq0701 (PMC10171805; doi:10.1126/sciadv.abq0701)
Supplement: Supplementary file 2 — Data S1 to S12 [file sciadv.abq0701_data_s1_to_s12.zip › abq0701_Data_S12.csv]

text	context0	context1	context2	context3
How exactly does scientists saying the earth is round give them mind control? That is an incredible leap of logic that really requires some explanation.	0	0	0	0
How exactly does scientists saying the earth is round give them mind control? That is an incredible leap of logic that really requires some explanation.	0	0	0	0
How exactly does scientists saying the earth is round give them mind control? That is an incredible leap of logic that really requires some explanation.	0	0	0	0
How exactly does scientists saying the earth is round give them mind control? That is an incredible leap of logic that really requires some explanation.	0	0	0	0
How exactly does scientists saying the earth is round give them mind control? That is an incredible leap of logic that really requires some explanation.	0	0	0	0
How exactly does scientists saying the earth is round give them mind control? That is an incredible leap of logic that really requires some explanation.	0	0	0	0
How exactly does scientists saying the earth is round give them mind control? That is an incredible leap of logic that really requires some explanation.	0	0	0	0
How exactly does scientists saying the earth is round give them mind control? That is an incredible leap of logic that really requires some explanation.	0	0	0	0
How exactly does scientists saying the earth is round give them mind control? That is an incredible leap of logic that really requires some explanation.	0	0	0	0
How exactly does scientists saying the earth is round give them mind control? That is an incredible leap of logic that really requires some explanation.	0	0	0	0
How exactly does scientists saying the earth is round give them mind control? That is an incredible leap of logic that really requires some explanation.	0	0	0	0
How exactly does scientists saying the earth is round give them mind control? That is an incredible leap of logic that really requires some explanation.	0	0	0	0
How exactly does scientists saying the earth is round give them mind control? That is an incredible leap of logic that really requires some explanation.	0	0	0	0
How exactly does scientists saying the earth is round give them mind control? That is an incredible leap of logic that really requires some explanation.	0	0	0	0
How exactly does scientists saying the earth is round give them mind control? That is an incredible leap of logic that really requires some explanation.	0	0	0	0
How exactly does scientists saying the earth is round give them mind control? That is an incredible leap of logic that really requires some explanation.	0	0	0	0
How exactly does scientists saying the earth is round give them mind control? That is an incredible leap of logic that really requires some explanation.	0	0	0	0
How exactly does scientists saying the earth is round give them mind control? That is an incredible leap of logic that really requires some explanation.	0	0	0	0
How exactly does scientists saying the earth is round give them mind control? That is an incredible leap of logic that really requires some explanation.	0	0	0	0
How exactly does scientists saying the earth is round give them mind control? That is an incredible leap of logic that really requires some explanation.	0	0	0	0
agreed - sometimes it is.	0	0	0	0
agreed - sometimes it is.	0	0	0	0
agreed - sometimes it is.	0	0	0	0
agreed - sometimes it is.	0	0	0	0
agreed - sometimes it is.	0	0	0	0
agreed - sometimes it is.	0	0	0	0
agreed - sometimes it is.	0	0	0	0
agreed - sometimes it is.	0	0	0	0
agreed - sometimes it is.	0	0	0	0
agreed - sometimes it is.	0	0	0	0
agreed - sometimes it is.	0	0	0	0
agreed - sometimes it is.	0	0	0	0
agreed - sometimes it is.	0	0	0	0
agreed - sometimes it is.	0	0	0	0
agreed - sometimes it is.	0	0	0	0
agreed - sometimes it is.	0	0	0	0
agreed - sometimes it is.	0	0	0	0
agreed - sometimes it is.	0	0	0	0
agreed - sometimes it is.	0	0	0	0
agreed - sometimes it is.	0	0	0	0
This is a small price to pay for getting rid of the rats that are a huge menace to the bird population.	0	0	0	0
This is a small price to pay for getting rid of the rats that are a huge menace to the bird population.	0	0	0	0
This is a small price to pay for getting rid of the rats that are a huge menace to the bird population.	0	0	0	0
This is a small price to pay for getting rid of the rats that are a huge menace to the bird population.	0	0	0	0
This is a small price to pay for getting rid of the rats that are a huge menace to the bird population.	0	0	0	0
This is a small price to pay for getting rid of the rats that are a huge menace to the bird population.	0	0	0	0
This is a small price to pay for getting rid of the rats that are a huge menace to the bird population.	0	0	0	0
This is a small price to pay for getting rid of the rats that are a huge menace to the bird population.	0	0	0	0
This is a small price to pay for getting rid of the rats that are a huge menace to the bird population.	0	0	0	0
This is a small price to pay for getting rid of the rats that are a huge menace to the bird population.	0	0	0	0
This is a small price to pay for getting rid of the rats that are a huge menace to the bird population.	0	0	0	0
This is a small price to pay for getting rid of the rats that are a huge menace to the bird population.	0	0	0	0
This is a small price to pay for getting rid of the rats that are a huge menace to the bird population.	0	0	0	0
This is a small price to pay for getting rid of the rats that are a huge menace to the bird population.	0	0	0	0
This is a small price to pay for getting rid of the rats that are a huge menace to the bird population.	0	0	0	0
This is a small price to pay for getting rid of the rats that are a huge menace to the bird population.	0	0	0	0
This is a small price to pay for getting rid of the rats that are a huge menace to the bird population.	0	0	0	0
This is a small price to pay for getting rid of the rats that are a huge menace to the bird population.	0	0	0	0
This is a small price to pay for getting rid of the rats that are a huge menace to the bird population.	0	0	0	0
This is a small price to pay for getting rid of the rats that are a huge menace to the bird population.	0	0	0	0
Maybe liberalism isn't what it's cracked up to be.	1	0	1	0
Maybe liberalism isn't what it's cracked up to be.	0	0	0	0
Maybe liberalism isn't what it's cracked up to be.	0	0	0	0
Maybe liberalism isn't what it's cracked up to be.	0	0	0	0
Maybe liberalism isn't what it's cracked up to be.	0	0	0	0
Maybe liberalism isn't what it's cracked up to be.	0	0	0	0
Maybe liberalism isn't what it's cracked up to be.	1	1	0	0
Maybe liberalism isn't what it's cracked up to be.	0	0	0	0
Maybe liberalism isn't what it's cracked up to be.	0	0	0	0
Maybe liberalism isn't what it's cracked up to be.	0	0	0	0
Maybe liberalism isn't what it's cracked up to be.	0	0	0	0
Maybe liberalism isn't what it's cracked up to be.	0	0	0	0
Maybe liberalism isn't what it's cracked up to be.	1	1	1	0
Maybe liberalism isn't what it's cracked up to be.	0	0	0	0
Maybe liberalism isn't what it's cracked up to be.	0	0	0	0
Maybe liberalism isn't what it's cracked up to be.	0	0	0	0
Maybe liberalism isn't what it's cracked up to be.	0	0	0	0
Maybe liberalism isn't what it's cracked up to be.	1	0	1	0
Maybe liberalism isn't what it's cracked up to be.	1	1	0	0
Maybe liberalism isn't what it's cracked up to be.	0	0	0	0
I don't know, how has your religious entitlement and self-righteousness served you so far?	0	0	0	0
I don't know, how has your religious entitlement and self-righteousness served you so far?	1	1	1	0
I don't know, how has your religious entitlement and self-righteousness served you so far?	0	0	0	0
I don't know, how has your religious entitlement and self-righteousness served you so far?	0	0	0	0
I don't know, how has your religious entitlement and self-righteousness served you so far?	1	1	0	0
I don't know, how has your religious entitlement and self-righteousness served you so far?	1	1	0	0
I don't know, how has your religious entitlement and self-righteousness served you so far?	1	1	0	0
I don't know, how has your religious entitlement and self-righteousness served you so far?	0	0	0	0
I don't know, how has your religious entitlement and self-righteousness served you so far?	0	0	0	0
I don't know, how has your religious entitlement and self-righteousness served you so far?	1	1	0	0
I don't know, how has your religious entitlement and self-righteousness served you so far?	0	0	0	0
I don't know, how has your religious entitlement and self-righteousness served you so far?	1	1	0	0
I don't know, how has your religious entitlement and self-righteousness served you so far?	1	1	1	0
I don't know, how has your religious entitlement and self-righteousness served you so far?	1	1	0	0
I don't know, how has your religious entitlement and self-righteousness served you so far?	0	0	0	0
I don't know, how has your religious entitlement and self-righteousness served you so far?	0	0	0	0
I don't know, how has your religious entitlement and self-righteousness served you so far?	1	1	0	0
I don't know, how has your religious entitlement and self-righteousness served you so far?	1	1	1	0
I don't know, how has your religious entitlement and self-righteousness served you so far?	1	1	0	0
I don't know, how has your religious entitlement and self-righteousness served you so far?	0	0	0	0
Those darn republicans and their jedi mind control tactics. I didn't call you any names... You aren't even making sense anymore...MMMBYYYE	0	0	0	0
Those darn republicans and their jedi mind control tactics. I didn't call you any names... You aren't even making sense anymore...MMMBYYYE	0	0	0	0
Those darn republicans and their jedi mind control tactics. I didn't call you any names... You aren't even making sense anymore...MMMBYYYE	0	0	0	0
Those darn republicans and their jedi mind control tactics. I didn't call you any names... You aren't even making sense anymore...MMMBYYYE	1	1	0	0
Those darn republicans and their jedi mind control tactics. I didn't call you any names... You aren't even making sense anymore...MMMBYYYE	0	0	0	0
Those darn republicans and their jedi mind control tactics. I didn't call you any names... You aren't even making sense anymore...MMMBYYYE	0	0	0	0
Those darn republicans and their jedi mind control tactics. I didn't call you any names... You aren't even making sense anymore...MMMBYYYE	1	1	0	0
Those darn republicans and their jedi mind control tactics. I didn't call you any names... You aren't even making sense anymore...MMMBYYYE	0	0	0	0
Those darn republicans and their jedi mind control tactics. I didn't call you any names... You aren't even making sense anymore...MMMBYYYE	1	1	1	0
Those darn republicans and their jedi mind control tactics. I didn't call you any names... You aren't even making sense anymore...MMMBYYYE	1	1	1	0
Those darn republicans and their jedi mind control tactics. I didn't call you any names... You aren't even making sense anymore...MMMBYYYE	1	0	1	0
Those darn republicans and their jedi mind control tactics. I didn't call you any names... You aren't even making sense anymore...MMMBYYYE	1	1	1	1
Those darn republicans and their jedi mind control tactics. I didn't call you any names... You aren't even making sense anymore...MMMBYYYE	1	0	1	0
Those darn republicans and their jedi mind control tactics. I didn't call you any names... You aren't even making sense anymore...MMMBYYYE	1	1	0	0
Those darn republicans and their jedi mind control tactics. I didn't call you any names... You aren't even making sense anymore...MMMBYYYE	1	1	0	0
Those darn republicans and their jedi mind control tactics. I didn't call you any names... You aren't even making sense anymore...MMMBYYYE	0	0	0	0
Those darn republicans and their jedi mind control tactics. I didn't call you any names... You aren't even making sense anymore...MMMBYYYE	1	1	0	0
Those darn republicans and their jedi mind control tactics. I didn't call you any names... You aren't even making sense anymore...MMMBYYYE	1	1	0	0
Those darn republicans and their jedi mind control tactics. I didn't call you any names... You aren't even making sense anymore...MMMBYYYE	1	1	0	0
Those darn republicans and their jedi mind control tactics. I didn't call you any names... You aren't even making sense anymore...MMMBYYYE	0	0	0	0
yep. I hope you clowns bring some illegals here and call it a sanc city. then we can kick them out and show you how stupid you are.	0	0	0	0
yep. I hope you clowns bring some illegals here and call it a sanc city. then we can kick them out and show you how stupid you are.	0	0	0	0
yep. I hope you clowns bring some illegals here and call it a sanc city. then we can kick them out and show you how stupid you are.	1	1	1	0
yep. I hope you clowns bring some illegals here and call it a sanc city. then we can kick them out and show you how stupid you are.	1	1	1	0
yep. I hope you clowns bring some illegals here and call it a sanc city. then we can kick them out and show you how stupid you are.	1	1	0	0
yep. I hope you clowns bring some illegals here and call it a sanc city. then we can kick them out and show you how stupid you are.	1	1	1	0
yep. I hope you clowns bring some illegals here and call it a sanc city. then we can kick them out and show you how stupid you are.	0	0	0	0
yep. I hope you clowns bring some illegals here and call it a sanc city. then we can kick them out and show you how stupid you are.	0	0	0	0
yep. I hope you clowns bring some illegals here and call it a sanc city. then we can kick them out and show you how stupid you are.	1	1	1	0
yep. I hope you clowns bring some illegals here and call it a sanc city. then we can kick them out and show you how stupid you are.	1	1	1	0
yep. I hope you clowns bring some illegals here and call it a sanc city. then we can kick them out and show you how stupid you are.	1	0	1	0
yep. I hope you clowns bring some illegals here and call it a sanc city. then we can kick them out and show you how stupid you are.	1	0	1	1
yep. I hope you clowns bring some illegals here and call it a sanc city. then we can kick them out and show you how stupid you are.	1	0	1	0
yep. I hope you clowns bring some illegals here and call it a sanc city. then we can kick them out and show you how stupid you are.	0	0	0	0
yep. I hope you clowns bring some illegals here and call it a sanc city. then we can kick them out and show you how stupid you are.	1	1	0	0
yep. I hope you clowns bring some illegals here and call it a sanc city. then we can kick them out and show you how stupid you are.	1	1	0	0
yep. I hope you clowns bring some illegals here and call it a sanc city. then we can kick them out and show you how stupid you are.	1	1	1	0
yep. I hope you clowns bring some illegals here and call it a sanc city. then we can kick them out and show you how stupid you are.	1	0	0	1
yep. I hope you clowns bring some illegals here and call it a sanc city. then we can kick them out and show you how stupid you are.	1	1	1	0
yep. I hope you clowns bring some illegals here and call it a sanc city. then we can kick them out and show you how stupid you are.	1	0	1	0
Christians just aren't cool with the kids on the left...	0	0	0	0
Christians just aren't cool with the kids on the left...	0	0	0	0
Christians just aren't cool with the kids on the left...	1	1	0	0
Christians just aren't cool with the kids on the left...	1	1	0	0
Christians just aren't cool with the kids on the left...	0	0	0	0
Christians just aren't cool with the kids on the left...	0	0	0	0
Christians just aren't cool with the kids on the left...	1	1	0	0
Christians just aren't cool with the kids on the left...	1	1	0	0
Christians just aren't cool with the kids on the left...	1	1	1	0
Christians just aren't cool with the kids on the left...	1	1	1	0
Christians just aren't cool with the kids on the left...	1	1	0	0
Christians just aren't cool with the kids on the left...	0	0	0	0
Christians just aren't cool with the kids on the left...	1	0	1	0
Christians just aren't cool with the kids on the left...	1	1	0	0
Christians just aren't cool with the kids on the left...	1	1	0	0
Christians just aren't cool with the kids on the left...	1	1	0	0
Christians just aren't cool with the kids on the left...	1	1	0	0
Christians just aren't cool with the kids on the left...	1	1	0	0
Christians just aren't cool with the kids on the left...	1	1	0	0
Christians just aren't cool with the kids on the left...	0	0	0	0
Marshall spit in your face? When was that?	0	0	0	0
Marshall spit in your face? When was that?	0	0	0	0
Marshall spit in your face? When was that?	0	0	0	0
Marshall spit in your face? When was that?	0	0	0	0
Marshall spit in your face? When was that?	0	0	0	0
Marshall spit in your face? When was that?	0	0	0	0
Marshall spit in your face? When was that?	0	0	0	0
Marshall spit in your face? When was that?	0	0	0	0
Marshall spit in your face? When was that?	0	0	0	0
Marshall spit in your face? When was that?	0	0	0	0
Marshall spit in your face? When was that?	0	0	0	0
Marshall spit in your face? When was that?	0	0	0	0
Marshall spit in your face? When was that?	0	0	0	0
Marshall spit in your face? When was that?	0	0	0	0
Marshall spit in your face? When was that?	0	0	0	0
Marshall spit in your face? When was that?	0	0	0	0
Marshall spit in your face? When was that?	0	0	0	0
Marshall spit in your face? When was that?	0	0	0	0
Marshall spit in your face? When was that?	1	1	0	0
Marshall spit in your face? When was that?	0	0	0	0
The Islamists thank you for your support.	0	0	0	0
The Islamists thank you for your support.	0	0	0	0
The Islamists thank you for your support.	0	0	0	0
The Islamists thank you for your support.	0	0	0	0
The Islamists thank you for your support.	0	0	0	0
The Islamists thank you for your support.	0	0	0	0
The Islamists thank you for your support.	0	0	0	0
The Islamists thank you for your support.	0	0	0	0
The Islamists thank you for your support.	1	0	1	0
The Islamists thank you for your support.	0	0	0	0
The Islamists thank you for your support.	0	0	0	0
The Islamists thank you for your support.	0	0	0	0
The Islamists thank you for your support.	0	0	0	0
The Islamists thank you for your support.	0	0	0	0
The Islamists thank you for your support.	1	1	0	0
The Islamists thank you for your support.	0	0	0	0
The Islamists thank you for your support.	0	0	0	0
The Islamists thank you for your support.	0	0	0	0
The Islamists thank you for your support.	0	0	0	0
The Islamists thank you for your support.	0	0	0	0
I don’t think that is what he was saying. He was recommending that men join women in outing the jerks.	0	0	0	0
I don’t think that is what he was saying. He was recommending that men join women in outing the jerks.	0	0	0	0
I don’t think that is what he was saying. He was recommending that men join women in outing the jerks.	0	0	0	0
I don’t think that is what he was saying. He was recommending that men join women in outing the jerks.	0	0	0	0
I don’t think that is what he was saying. He was recommending that men join women in outing the jerks.	0	0	0	0
I don’t think that is what he was saying. He was recommending that men join women in outing the jerks.	0	0	0	0
I don’t think that is what he was saying. He was recommending that men join women in outing the jerks.	0	0	0	0
I don’t think that is what he was saying. He was recommending that men join women in outing the jerks.	0	0	0	0
I don’t think that is what he was saying. He was recommending that men join women in outing the jerks.	0	0	0	0
I don’t think that is what he was saying. He was recommending that men join women in outing the jerks.	0	0	0	0
I don’t think that is what he was saying. He was recommending that men join women in outing the jerks.	0	0	0	0
I don’t think that is what he was saying. He was recommending that men join women in outing the jerks.	0	0	0	0
I don’t think that is what he was saying. He was recommending that men join women in outing the jerks.	0	0	0	0
I don’t think that is what he was saying. He was recommending that men join women in outing the jerks.	0	0	0	0
I don’t think that is what he was saying. He was recommending that men join women in outing the jerks.	0	0	0	0
I don’t think that is what he was saying. He was recommending that men join women in outing the jerks.	0	0	0	0
I don’t think that is what he was saying. He was recommending that men join women in outing the jerks.	1	0	0	1
I don’t think that is what he was saying. He was recommending that men join women in outing the jerks.	0	0	0	0
I don’t think that is what he was saying. He was recommending that men join women in outing the jerks.	0	0	0	0
I don’t think that is what he was saying. He was recommending that men join women in outing the jerks.	0	0	0	0
You are white so you have no say .	1	1	0	0
You are white so you have no say .	1	1	0	0
You are white so you have no say .	1	1	0	0
You are white so you have no say .	1	1	0	0
You are white so you have no say .	1	1	1	0
You are white so you have no say .	0	0	0	0
You are white so you have no say .	1	1	0	0
You are white so you have no say .	1	1	0	0
You are white so you have no say .	1	1	1	0
You are white so you have no say .	1	1	0	0
You are white so you have no say .	1	1	0	0
You are white so you have no say .	0	0	0	0
You are white so you have no say .	1	1	1	0
You are white so you have no say .	1	1	0	0
You are white so you have no say .	1	1	1	0
You are white so you have no say .	1	1	0	0
You are white so you have no say .	1	1	0	0
You are white so you have no say .	1	1	0	0
You are white so you have no say .	0	0	0	0
You are white so you have no say .	1	1	1	0
Another non story blown up by the media.	0	0	0	0
Another non story blown up by the media.	0	0	0	0
Another non story blown up by the media.	0	0	0	0
Another non story blown up by the media.	0	0	0	0
Another non story blown up by the media.	0	0	0	0
Another non story blown up by the media.	0	0	0	0
Another non story blown up by the media.	0	0	0	0
Another non story blown up by the media.	0	0	0	0
Another non story blown up by the media.	0	0	0	0
Another non story blown up by the media.	0	0	0	0
Another non story blown up by the media.	0	0	0	0
Another non story blown up by the media.	0	0	0	0
Another non story blown up by the media.	0	0	0	0
Another non story blown up by the media.	0	0	0	0
Another non story blown up by the media.	0	0	0	0
Another non story blown up by the media.	0	0	0	0
Another non story blown up by the media.	0	0	0	0
Another non story blown up by the media.	0	0	0	0
Another non story blown up by the media.	0	0	0	0
Another non story blown up by the media.	0	0	0	0
bro they lock the cockpit doors now adays and will not open them even with a knife at some ones neck	0	0	0	0
bro they lock the cockpit doors now adays and will not open them even with a knife at some ones neck	0	0	0	0
bro they lock the cockpit doors now adays and will not open them even with a knife at some ones neck	0	0	0	0
bro they lock the cockpit doors now adays and will not open them even with a knife at some ones neck	0	0	0	0
bro they lock the cockpit doors now adays and will not open them even with a knife at some ones neck	0	0	0	0
bro they lock the cockpit doors now adays and will not open them even with a knife at some ones neck	0	0	0	0
bro they lock the cockpit doors now adays and will not open them even with a knife at some ones neck	0	0	0	0
bro they lock the cockpit doors now adays and will not open them even with a knife at some ones neck	0	0	0	0
bro they lock the cockpit doors now adays and will not open them even with a knife at some ones neck	1	0	0	1
bro they lock the cockpit doors now adays and will not open them even with a knife at some ones neck	1	0	1	0
bro they lock the cockpit doors now adays and will not open them even with a knife at some ones neck	0	0	0	0
bro they lock the cockpit doors now adays and will not open them even with a knife at some ones neck	0	0	0	0
bro they lock the cockpit doors now adays and will not open them even with a knife at some ones neck	1	0	1	0
bro they lock the cockpit doors now adays and will not open them even with a knife at some ones neck	0	0	0	0
bro they lock the cockpit doors now adays and will not open them even with a knife at some ones neck	0	0	0	0
bro they lock the cockpit doors now adays and will not open them even with a knife at some ones neck	0	0	0	0
bro they lock the cockpit doors now adays and will not open them even with a knife at some ones neck	0	0	0	0
bro they lock the cockpit doors now adays and will not open them even with a knife at some ones neck	0	0	0	0
bro they lock the cockpit doors now adays and will not open them even with a knife at some ones neck	0	0	0	0
bro they lock the cockpit doors now adays and will not open them even with a knife at some ones neck	0	0	0	0
Why the hell don't we just turn them back???	1	1	0	0
Why the hell don't we just turn them back???	0	0	0	0
Why the hell don't we just turn them back???	1	0	0	1
Why the hell don't we just turn them back???	1	0	1	0
Why the hell don't we just turn them back???	1	1	1	0
Why the hell don't we just turn them back???	0	0	0	0
Why the hell don't we just turn them back???	0	0	0	0
Why the hell don't we just turn them back???	0	0	0	0
Why the hell don't we just turn them back???	0	0	0	0
Why the hell don't we just turn them back???	0	0	0	0
Why the hell don't we just turn them back???	1	0	0	1
Why the hell don't we just turn them back???	0	0	0	0
Why the hell don't we just turn them back???	0	0	0	0
Why the hell don't we just turn them back???	1	0	0	1
Why the hell don't we just turn them back???	1	0	0	1
Why the hell don't we just turn them back???	0	0	0	0
Why the hell don't we just turn them back???	0	0	0	0
Why the hell don't we just turn them back???	1	0	0	1
Why the hell don't we just turn them back???	1	0	0	1
Why the hell don't we just turn them back???	0	0	0	0
sure , another roadblock. i wonder if it's money talks and b*llsh*t walks...	1	0	0	1
sure , another roadblock. i wonder if it's money talks and b*llsh*t walks...	1	0	0	1
sure , another roadblock. i wonder if it's money talks and b*llsh*t walks...	1	0	0	1
sure , another roadblock. i wonder if it's money talks and b*llsh*t walks...	1	0	0	1
sure , another roadblock. i wonder if it's money talks and b*llsh*t walks...	1	0	0	1
sure , another roadblock. i wonder if it's money talks and b*llsh*t walks...	1	0	0	1
sure , another roadblock. i wonder if it's money talks and b*llsh*t walks...	1	0	0	1
sure , another roadblock. i wonder if it's money talks and b*llsh*t walks...	1	0	0	1
sure , another roadblock. i wonder if it's money talks and b*llsh*t walks...	1	0	0	1
sure , another roadblock. i wonder if it's money talks and b*llsh*t walks...	1	0	0	1
sure , another roadblock. i wonder if it's money talks and b*llsh*t walks...	1	0	0	1
sure , another roadblock. i wonder if it's money talks and b*llsh*t walks...	1	0	0	1
sure , another roadblock. i wonder if it's money talks and b*llsh*t walks...	1	0	0	1
sure , another roadblock. i wonder if it's money talks and b*llsh*t walks...	1	0	0	1
sure , another roadblock. i wonder if it's money talks and b*llsh*t walks...	1	0	0	1
sure , another roadblock. i wonder if it's money talks and b*llsh*t walks...	1	0	0	1
sure , another roadblock. i wonder if it's money talks and b*llsh*t walks...	1	0	0	1
sure , another roadblock. i wonder if it's money talks and b*llsh*t walks...	1	0	0	1
sure , another roadblock. i wonder if it's money talks and b*llsh*t walks...	1	0	0	1
sure , another roadblock. i wonder if it's money talks and b*llsh*t walks...	1	0	0	1
I just assume that all criminals are male and they were born here.	1	1	0	0
I just assume that all criminals are male and they were born here.	1	1	0	0
I just assume that all criminals are male and they were born here.	1	1	0	0
I just assume that all criminals are male and they were born here.	1	1	0	0
I just assume that all criminals are male and they were born here.	1	1	0	0
I just assume that all criminals are male and they were born here.	1	1	0	0
I just assume that all criminals are male and they were born here.	1	1	0	0
I just assume that all criminals are male and they were born here.	1	1	0	0
I just assume that all criminals are male and they were born here.	1	1	0	0
I just assume that all criminals are male and they were born here.	1	1	0	0
I just assume that all criminals are male and they were born here.	1	1	1	0
I just assume that all criminals are male and they were born here.	1	1	0	0
I just assume that all criminals are male and they were born here.	1	1	0	0
I just assume that all criminals are male and they were born here.	1	1	1	0
I just assume that all criminals are male and they were born here.	1	1	0	0
I just assume that all criminals are male and they were born here.	1	1	0	0
I just assume that all criminals are male and they were born here.	1	1	0	0
I just assume that all criminals are male and they were born here.	1	1	0	0
I just assume that all criminals are male and they were born here.	1	1	0	0
I just assume that all criminals are male and they were born here.	1	1	0	0
40 years ago he would get dirty lickens from the police!	0	0	0	0
40 years ago he would get dirty lickens from the police!	0	0	0	0
40 years ago he would get dirty lickens from the police!	0	0	0	0
40 years ago he would get dirty lickens from the police!	0	0	0	0
40 years ago he would get dirty lickens from the police!	0	0	0	0
40 years ago he would get dirty lickens from the police!	0	0	0	0
40 years ago he would get dirty lickens from the police!	0	0	0	0
40 years ago he would get dirty lickens from the police!	0	0	0	0
40 years ago he would get dirty lickens from the police!	0	0	0	0
40 years ago he would get dirty lickens from the police!	1	1	0	0
40 years ago he would get dirty lickens from the police!	0	0	0	0
40 years ago he would get dirty lickens from the police!	0	0	0	0
40 years ago he would get dirty lickens from the police!	1	1	0	0
40 years ago he would get dirty lickens from the police!	0	0	0	0
40 years ago he would get dirty lickens from the police!	0	0	0	0
40 years ago he would get dirty lickens from the police!	0	0	0	0
40 years ago he would get dirty lickens from the police!	1	1	1	0
40 years ago he would get dirty lickens from the police!	0	0	0	0
40 years ago he would get dirty lickens from the police!	1	0	1	0
40 years ago he would get dirty lickens from the police!	1	1	1	0
Anybody voting for taxes will lose their job. Fact	0	0	0	0
Anybody voting for taxes will lose their job. Fact	1	0	0	1
Anybody voting for taxes will lose their job. Fact	0	0	0	0
Anybody voting for taxes will lose their job. Fact	0	0	0	0
Anybody voting for taxes will lose their job. Fact	0	0	0	0
Anybody voting for taxes will lose their job. Fact	0	0	0	0
Anybody voting for taxes will lose their job. Fact	0	0	0	0
Anybody voting for taxes will lose their job. Fact	0	0	0	0
Anybody voting for taxes will lose their job. Fact	0	0	0	0
Anybody voting for taxes will lose their job. Fact	0	0	0	0
Anybody voting for taxes will lose their job. Fact	0	0	0	0
Anybody voting for taxes will lose their job. Fact	0	0	0	0
Anybody voting for taxes will lose their job. Fact	0	0	0	0
Anybody voting for taxes will lose their job. Fact	0	0	0	0
Anybody voting for taxes will lose their job. Fact	0	0	0	0
Anybody voting for taxes will lose their job. Fact	0	0	0	0
Anybody voting for taxes will lose their job. Fact	1	1	1	0
Anybody voting for taxes will lose their job. Fact	0	0	0	0
Anybody voting for taxes will lose their job. Fact	1	0	1	0
Anybody voting for taxes will lose their job. Fact	0	0	0	0
They did that with many people.	0	0	0	0
They did that with many people.	0	0	0	0
They did that with many people.	0	0	0	0
They did that with many people.	0	0	0	0
They did that with many people.	0	0	0	0
They did that with many people.	0	0	0	0
They did that with many people.	0	0	0	0
They did that with many people.	0	0	0	0
They did that with many people.	0	0	0	0
They did that with many people.	0	0	0	0
They did that with many people.	0	0	0	0
They did that with many people.	0	0	0	0
They did that with many people.	0	0	0	0
They did that with many people.	0	0	0	0
They did that with many people.	0	0	0	0
They did that with many people.	0	0	0	0
They did that with many people.	0	0	0	0
They did that with many people.	0	0	0	0
They did that with many people.	0	0	0	0
They did that with many people.	0	0	0	0
About the same time you became an asswhole	1	0	0	1
About the same time you became an asswhole	1	0	0	1
About the same time you became an asswhole	1	0	0	1
About the same time you became an asswhole	1	0	0	1
About the same time you became an asswhole	1	0	0	1
About the same time you became an asswhole	0	0	0	0
About the same time you became an asswhole	1	0	0	1
About the same time you became an asswhole	1	0	0	1
About the same time you became an asswhole	1	0	0	1
About the same time you became an asswhole	1	0	0	1
About the same time you became an asswhole	1	0	0	1
About the same time you became an asswhole	1	0	0	1
About the same time you became an asswhole	1	0	0	1
About the same time you became an asswhole	1	0	0	1
About the same time you became an asswhole	1	0	0	1
About the same time you became an asswhole	1	0	0	1
About the same time you became an asswhole	1	0	0	1
About the same time you became an asswhole	1	0	0	1
About the same time you became an asswhole	1	0	0	1
About the same time you became an asswhole	1	0	0	1
How is border control racist and why whine about racism when your post is pepper with anti-white racist invective?	0	0	0	0
How is border control racist and why whine about racism when your post is pepper with anti-white racist invective?	1	1	1	0
How is border control racist and why whine about racism when your post is pepper with anti-white racist invective?	0	0	0	0
How is border control racist and why whine about racism when your post is pepper with anti-white racist invective?	1	1	0	0
How is border control racist and why whine about racism when your post is pepper with anti-white racist invective?	0	0	0	0
How is border control racist and why whine about racism when your post is pepper with anti-white racist invective?	0	0	0	0
How is border control racist and why whine about racism when your post is pepper with anti-white racist invective?	0	0	0	0
How is border control racist and why whine about racism when your post is pepper with anti-white racist invective?	0	0	0	0
How is border control racist and why whine about racism when your post is pepper with anti-white racist invective?	1	1	1	0
How is border control racist and why whine about racism when your post is pepper with anti-white racist invective?	1	1	1	1
How is border control racist and why whine about racism when your post is pepper with anti-white racist invective?	0	0	0	0
How is border control racist and why whine about racism when your post is pepper with anti-white racist invective?	1	1	0	0
How is border control racist and why whine about racism when your post is pepper with anti-white racist invective?	1	1	0	0
How is border control racist and why whine about racism when your post is pepper with anti-white racist invective?	1	0	1	1
How is border control racist and why whine about racism when your post is pepper with anti-white racist invective?	0	0	0	0
How is border control racist and why whine about racism when your post is pepper with anti-white racist invective?	1	1	0	0
How is border control racist and why whine about racism when your post is pepper with anti-white racist invective?	0	0	0	0
How is border control racist and why whine about racism when your post is pepper with anti-white racist invective?	1	1	0	0
How is border control racist and why whine about racism when your post is pepper with anti-white racist invective?	1	1	0	0
How is border control racist and why whine about racism when your post is pepper with anti-white racist invective?	1	1	0	0
And folks want government to do more for them. They can't even build an airline hanger properly.	0	0	0	0
And folks want government to do more for them. They can't even build an airline hanger properly.	1	0	1	0
And folks want government to do more for them. They can't even build an airline hanger properly.	0	0	0	0
And folks want government to do more for them. They can't even build an airline hanger properly.	1	0	1	0
And folks want government to do more for them. They can't even build an airline hanger properly.	0	0	0	0
And folks want government to do more for them. They can't even build an airline hanger properly.	0	0	0	0
And folks want government to do more for them. They can't even build an airline hanger properly.	0	0	0	0
And folks want government to do more for them. They can't even build an airline hanger properly.	0	0	0	0
And folks want government to do more for them. They can't even build an airline hanger properly.	0	0	0	0
And folks want government to do more for them. They can't even build an airline hanger properly.	0	0	0	0
And folks want government to do more for them. They can't even build an airline hanger properly.	0	0	0	0
And folks want government to do more for them. They can't even build an airline hanger properly.	0	0	0	0
And folks want government to do more for them. They can't even build an airline hanger properly.	0	0	0	0
And folks want government to do more for them. They can't even build an airline hanger properly.	1	0	1	1
And folks want government to do more for them. They can't even build an airline hanger properly.	0	0	0	0
And folks want government to do more for them. They can't even build an airline hanger properly.	0	0	0	0
And folks want government to do more for them. They can't even build an airline hanger properly.	0	0	0	0
And folks want government to do more for them. They can't even build an airline hanger properly.	0	0	0	0
And folks want government to do more for them. They can't even build an airline hanger properly.	0	0	0	0
And folks want government to do more for them. They can't even build an airline hanger properly.	0	0	0	0
Gay people are a minority in our society and, therefore wield little power. They are susceptible to the whims of the majority.	0	0	0	0
Gay people are a minority in our society and, therefore wield little power. They are susceptible to the whims of the majority.	1	1	1	0
Gay people are a minority in our society and, therefore wield little power. They are susceptible to the whims of the majority.	0	0	0	0
Gay people are a minority in our society and, therefore wield little power. They are susceptible to the whims of the majority.	1	1	0	0
Gay people are a minority in our society and, therefore wield little power. They are susceptible to the whims of the majority.	0	0	0	0
Gay people are a minority in our society and, therefore wield little power. They are susceptible to the whims of the majority.	0	0	0	0
Gay people are a minority in our society and, therefore wield little power. They are susceptible to the whims of the majority.	0	0	0	0
Gay people are a minority in our society and, therefore wield little power. They are susceptible to the whims of the majority.	1	1	0	0
Gay people are a minority in our society and, therefore wield little power. They are susceptible to the whims of the majority.	1	1	1	0
Gay people are a minority in our society and, therefore wield little power. They are susceptible to the whims of the majority.	1	1	1	0
Gay people are a minority in our society and, therefore wield little power. They are susceptible to the whims of the majority.	1	1	0	0
Gay people are a minority in our society and, therefore wield little power. They are susceptible to the whims of the majority.	1	1	0	0
Gay people are a minority in our society and, therefore wield little power. They are susceptible to the whims of the majority.	0	0	0	0
Gay people are a minority in our society and, therefore wield little power. They are susceptible to the whims of the majority.	1	0	1	0
Gay people are a minority in our society and, therefore wield little power. They are susceptible to the whims of the majority.	0	0	0	0
Gay people are a minority in our society and, therefore wield little power. They are susceptible to the whims of the majority.	0	0	0	0
Gay people are a minority in our society and, therefore wield little power. They are susceptible to the whims of the majority.	1	1	0	0
Gay people are a minority in our society and, therefore wield little power. They are susceptible to the whims of the majority.	1	1	0	0
Gay people are a minority in our society and, therefore wield little power. They are susceptible to the whims of the majority.	1	1	0	0
Gay people are a minority in our society and, therefore wield little power. They are susceptible to the whims of the majority.	0	0	0	0
He has admitted to being a murderer...has requested the death penalty. Give it to him...no need to spend money on a trial.	0	0	0	0
He has admitted to being a murderer...has requested the death penalty. Give it to him...no need to spend money on a trial.	1	1	1	0
He has admitted to being a murderer...has requested the death penalty. Give it to him...no need to spend money on a trial.	0	0	0	0
He has admitted to being a murderer...has requested the death penalty. Give it to him...no need to spend money on a trial.	0	0	0	0
He has admitted to being a murderer...has requested the death penalty. Give it to him...no need to spend money on a trial.	0	0	0	0
He has admitted to being a murderer...has requested the death penalty. Give it to him...no need to spend money on a trial.	0	0	0	0
He has admitted to being a murderer...has requested the death penalty. Give it to him...no need to spend money on a trial.	1	0	1	0
He has admitted to being a murderer...has requested the death penalty. Give it to him...no need to spend money on a trial.	0	0	0	0
He has admitted to being a murderer...has requested the death penalty. Give it to him...no need to spend money on a trial.	1	1	1	0
He has admitted to being a murderer...has requested the death penalty. Give it to him...no need to spend money on a trial.	0	0	0	0
He has admitted to being a murderer...has requested the death penalty. Give it to him...no need to spend money on a trial.	0	0	0	0
He has admitted to being a murderer...has requested the death penalty. Give it to him...no need to spend money on a trial.	1	0	1	0
He has admitted to being a murderer...has requested the death penalty. Give it to him...no need to spend money on a trial.	0	0	0	0
He has admitted to being a murderer...has requested the death penalty. Give it to him...no need to spend money on a trial.	0	0	0	0
He has admitted to being a murderer...has requested the death penalty. Give it to him...no need to spend money on a trial.	0	0	0	0
He has admitted to being a murderer...has requested the death penalty. Give it to him...no need to spend money on a trial.	0	0	0	0
He has admitted to being a murderer...has requested the death penalty. Give it to him...no need to spend money on a trial.	0	0	0	0
He has admitted to being a murderer...has requested the death penalty. Give it to him...no need to spend money on a trial.	1	1	0	0
He has admitted to being a murderer...has requested the death penalty. Give it to him...no need to spend money on a trial.	0	0	0	0
He has admitted to being a murderer...has requested the death penalty. Give it to him...no need to spend money on a trial.	0	0	0	0
I identify as transgendered ladybug sandpaper. your opinion is hate speech to my gender fluid.	1	1	0	0
I identify as transgendered ladybug sandpaper. your opinion is hate speech to my gender fluid.	1	1	1	0
I identify as transgendered ladybug sandpaper. your opinion is hate speech to my gender fluid.	1	1	1	0
I identify as transgendered ladybug sandpaper. your opinion is hate speech to my gender fluid.	1	1	1	0
I identify as transgendered ladybug sandpaper. your opinion is hate speech to my gender fluid.	0	0	0	0
I identify as transgendered ladybug sandpaper. your opinion is hate speech to my gender fluid.	0	0	0	0
I identify as transgendered ladybug sandpaper. your opinion is hate speech to my gender fluid.	0	0	0	0
I identify as transgendered ladybug sandpaper. your opinion is hate speech to my gender fluid.	1	1	0	0
I identify as transgendered ladybug sandpaper. your opinion is hate speech to my gender fluid.	1	1	0	0
I identify as transgendered ladybug sandpaper. your opinion is hate speech to my gender fluid.	1	1	1	0
I identify as transgendered ladybug sandpaper. your opinion is hate speech to my gender fluid.	0	0	0	0
I identify as transgendered ladybug sandpaper. your opinion is hate speech to my gender fluid.	0	0	0	0
I identify as transgendered ladybug sandpaper. your opinion is hate speech to my gender fluid.	0	0	0	0
I identify as transgendered ladybug sandpaper. your opinion is hate speech to my gender fluid.	1	1	0	0
I identify as transgendered ladybug sandpaper. your opinion is hate speech to my gender fluid.	1	1	0	0
I identify as transgendered ladybug sandpaper. your opinion is hate speech to my gender fluid.	1	1	1	0
I identify as transgendered ladybug sandpaper. your opinion is hate speech to my gender fluid.	0	0	0	0
I identify as transgendered ladybug sandpaper. your opinion is hate speech to my gender fluid.	0	0	0	0
I identify as transgendered ladybug sandpaper. your opinion is hate speech to my gender fluid.	1	1	0	0
I identify as transgendered ladybug sandpaper. your opinion is hate speech to my gender fluid.	1	1	0	0
They all must be removed!	0	0	0	0
They all must be removed!	0	0	0	0
They all must be removed!	0	0	0	0
They all must be removed!	1	1	1	0
They all must be removed!	0	0	0	0
They all must be removed!	1	0	1	0
They all must be removed!	0	0	0	0
They all must be removed!	0	0	0	0
They all must be removed!	1	0	1	0
They all must be removed!	0	0	0	0
They all must be removed!	1	0	1	0
They all must be removed!	0	0	0	0
They all must be removed!	0	0	0	0
They all must be removed!	0	0	0	0
They all must be removed!	0	0	0	0
They all must be removed!	0	0	0	0
They all must be removed!	1	0	1	0
They all must be removed!	1	0	1	0
They all must be removed!	0	0	0	0
They all must be removed!	0	0	0	0
The French are known for being rude.	1	1	0	0
The French are known for being rude.	1	1	1	0
The French are known for being rude.	1	1	1	0
The French are known for being rude.	1	0	1	0
The French are known for being rude.	0	0	0	0
The French are known for being rude.	1	0	1	0
The French are known for being rude.	1	1	0	0
The French are known for being rude.	1	1	0	0
The French are known for being rude.	1	1	0	0
The French are known for being rude.	1	1	1	0
The French are known for being rude.	1	1	0	0
The French are known for being rude.	1	1	0	0
The French are known for being rude.	1	1	0	0
The French are known for being rude.	1	1	0	0
The French are known for being rude.	1	1	0	0
The French are known for being rude.	1	1	0	0
The French are known for being rude.	1	1	0	0
The French are known for being rude.	1	1	1	0
The French are known for being rude.	1	1	0	0
The French are known for being rude.	1	1	0	0
I think she needs to be kicked to the curb for it big time.	0	0	0	0
I think she needs to be kicked to the curb for it big time.	1	0	1	0
I think she needs to be kicked to the curb for it big time.	0	0	0	0
I think she needs to be kicked to the curb for it big time.	0	0	0	0
I think she needs to be kicked to the curb for it big time.	0	0	0	0
I think she needs to be kicked to the curb for it big time.	0	0	0	0
I think she needs to be kicked to the curb for it big time.	0	0	0	0
I think she needs to be kicked to the curb for it big time.	0	0	0	0
I think she needs to be kicked to the curb for it big time.	1	0	1	0
I think she needs to be kicked to the curb for it big time.	0	0	0	0
I think she needs to be kicked to the curb for it big time.	0	0	0	0
I think she needs to be kicked to the curb for it big time.	0	0	0	0
I think she needs to be kicked to the curb for it big time.	0	0	0	0
I think she needs to be kicked to the curb for it big time.	0	0	0	0
I think she needs to be kicked to the curb for it big time.	0	0	0	0
I think she needs to be kicked to the curb for it big time.	1	1	1	0
I think she needs to be kicked to the curb for it big time.	1	0	1	0
I think she needs to be kicked to the curb for it big time.	1	0	1	0
I think she needs to be kicked to the curb for it big time.	1	0	1	0
I think she needs to be kicked to the curb for it big time.	1	0	1	0
it was a terrorist attack, period	0	0	0	0
it was a terrorist attack, period	0	0	0	0
it was a terrorist attack, period	1	1	1	0
it was a terrorist attack, period	0	0	0	0
it was a terrorist attack, period	0	0	0	0
it was a terrorist attack, period	0	0	0	0
it was a terrorist attack, period	0	0	0	0
it was a terrorist attack, period	0	0	0	0
it was a terrorist attack, period	0	0	0	0
it was a terrorist attack, period	1	1	1	0
it was a terrorist attack, period	0	0	0	0
it was a terrorist attack, period	0	0	0	0
it was a terrorist attack, period	0	0	0	0
it was a terrorist attack, period	0	0	0	0
it was a terrorist attack, period	0	0	0	0
it was a terrorist attack, period	0	0	0	0
it was a terrorist attack, period	1	1	1	0
it was a terrorist attack, period	1	0	1	0
it was a terrorist attack, period	0	0	0	0
it was a terrorist attack, period	0	0	0	0
Level headed strong woman that low life curse....	0	0	0	0
Level headed strong woman that low life curse....	0	0	0	0
Level headed strong woman that low life curse....	1	1	0	0
Level headed strong woman that low life curse....	0	0	0	0
Level headed strong woman that low life curse....	0	0	0	0
Level headed strong woman that low life curse....	0	0	0	0
Level headed strong woman that low life curse....	0	0	0	0
Level headed strong woman that low life curse....	0	0	0	0
Level headed strong woman that low life curse....	1	0	0	1
Level headed strong woman that low life curse....	1	1	0	0
Level headed strong woman that low life curse....	1	1	1	0
Level headed strong woman that low life curse....	0	0	0	0
Level headed strong woman that low life curse....	0	0	0	0
Level headed strong woman that low life curse....	0	0	0	0
Level headed strong woman that low life curse....	0	0	0	0
Level headed strong woman that low life curse....	0	0	0	0
Level headed strong woman that low life curse....	1	0	0	1
Level headed strong woman that low life curse....	0	0	0	0
Level headed strong woman that low life curse....	0	0	0	0
Level headed strong woman that low life curse....	0	0	0	0
Too bad someone didn't just shoot him like that dog ...	1	0	1	0
Too bad someone didn't just shoot him like that dog ...	1	1	1	0
Too bad someone didn't just shoot him like that dog ...	1	0	1	0
Too bad someone didn't just shoot him like that dog ...	0	0	0	0
Too bad someone didn't just shoot him like that dog ...	1	0	1	0
Too bad someone didn't just shoot him like that dog ...	1	0	1	0
Too bad someone didn't just shoot him like that dog ...	1	0	0	1
Too bad someone didn't just shoot him like that dog ...	1	0	1	1
Too bad someone didn't just shoot him like that dog ...	1	0	0	1
Too bad someone didn't just shoot him like that dog ...	1	1	1	0
Too bad someone didn't just shoot him like that dog ...	1	1	1	0
Too bad someone didn't just shoot him like that dog ...	1	0	1	0
Too bad someone didn't just shoot him like that dog ...	1	0	1	1
Too bad someone didn't just shoot him like that dog ...	1	0	1	0
Too bad someone didn't just shoot him like that dog ...	1	0	1	0
Too bad someone didn't just shoot him like that dog ...	0	0	0	0
Too bad someone didn't just shoot him like that dog ...	1	0	1	1
Too bad someone didn't just shoot him like that dog ...	0	0	0	0
Too bad someone didn't just shoot him like that dog ...	0	0	0	0
Too bad someone didn't just shoot him like that dog ...	1	1	1	0
You don't have the right to join terrorist groups and kill and maim Canadian soldiers or our allies.	0	0	0	0
You don't have the right to join terrorist groups and kill and maim Canadian soldiers or our allies.	1	1	1	0
You don't have the right to join terrorist groups and kill and maim Canadian soldiers or our allies.	1	0	1	0
You don't have the right to join terrorist groups and kill and maim Canadian soldiers or our allies.	1	1	1	0
You don't have the right to join terrorist groups and kill and maim Canadian soldiers or our allies.	0	0	0	0
You don't have the right to join terrorist groups and kill and maim Canadian soldiers or our allies.	0	0	0	0
You don't have the right to join terrorist groups and kill and maim Canadian soldiers or our allies.	1	0	0	1
You don't have the right to join terrorist groups and kill and maim Canadian soldiers or our allies.	0	0	0	0
You don't have the right to join terrorist groups and kill and maim Canadian soldiers or our allies.	0	0	0	0
You don't have the right to join terrorist groups and kill and maim Canadian soldiers or our allies.	1	1	0	0
You don't have the right to join terrorist groups and kill and maim Canadian soldiers or our allies.	0	0	0	0
You don't have the right to join terrorist groups and kill and maim Canadian soldiers or our allies.	0	0	0	0
You don't have the right to join terrorist groups and kill and maim Canadian soldiers or our allies.	0	0	0	0
You don't have the right to join terrorist groups and kill and maim Canadian soldiers or our allies.	0	0	0	0
You don't have the right to join terrorist groups and kill and maim Canadian soldiers or our allies.	0	0	0	0
You don't have the right to join terrorist groups and kill and maim Canadian soldiers or our allies.	0	0	0	0
You don't have the right to join terrorist groups and kill and maim Canadian soldiers or our allies.	1	1	1	1
You don't have the right to join terrorist groups and kill and maim Canadian soldiers or our allies.	0	0	0	0
You don't have the right to join terrorist groups and kill and maim Canadian soldiers or our allies.	0	0	0	0
You don't have the right to join terrorist groups and kill and maim Canadian soldiers or our allies.	1	1	1	0
The democrats are not going to be happy until we are all un-armed and cowering helplessly face-down on the floor of a gay bar toilet.	1	1	0	0
The democrats are not going to be happy until we are all un-armed and cowering helplessly face-down on the floor of a gay bar toilet.	1	1	1	0
The democrats are not going to be happy until we are all un-armed and cowering helplessly face-down on the floor of a gay bar toilet.	1	1	0	0
The democrats are not going to be happy until we are all un-armed and cowering helplessly face-down on the floor of a gay bar toilet.	1	1	1	0
The democrats are not going to be happy until we are all un-armed and cowering helplessly face-down on the floor of a gay bar toilet.	0	0	0	0
The democrats are not going to be happy until we are all un-armed and cowering helplessly face-down on the floor of a gay bar toilet.	1	1	0	0
The democrats are not going to be happy until we are all un-armed and cowering helplessly face-down on the floor of a gay bar toilet.	1	1	1	1
The democrats are not going to be happy until we are all un-armed and cowering helplessly face-down on the floor of a gay bar toilet.	0	0	0	0
The democrats are not going to be happy until we are all un-armed and cowering helplessly face-down on the floor of a gay bar toilet.	0	0	0	0
The democrats are not going to be happy until we are all un-armed and cowering helplessly face-down on the floor of a gay bar toilet.	0	0	0	0
The democrats are not going to be happy until we are all un-armed and cowering helplessly face-down on the floor of a gay bar toilet.	1	1	1	0
The democrats are not going to be happy until we are all un-armed and cowering helplessly face-down on the floor of a gay bar toilet.	1	1	0	0
The democrats are not going to be happy until we are all un-armed and cowering helplessly face-down on the floor of a gay bar toilet.	1	1	0	0
The democrats are not going to be happy until we are all un-armed and cowering helplessly face-down on the floor of a gay bar toilet.	1	1	0	0
The democrats are not going to be happy until we are all un-armed and cowering helplessly face-down on the floor of a gay bar toilet.	1	1	0	0
The democrats are not going to be happy until we are all un-armed and cowering helplessly face-down on the floor of a gay bar toilet.	1	1	0	0
The democrats are not going to be happy until we are all un-armed and cowering helplessly face-down on the floor of a gay bar toilet.	1	1	1	1
The democrats are not going to be happy until we are all un-armed and cowering helplessly face-down on the floor of a gay bar toilet.	0	0	0	0
The democrats are not going to be happy until we are all un-armed and cowering helplessly face-down on the floor of a gay bar toilet.	1	1	0	0
The democrats are not going to be happy until we are all un-armed and cowering helplessly face-down on the floor of a gay bar toilet.	1	1	1	1
If you want the law, call the police. If you want justice, get a gun.	0	0	0	0
If you want the law, call the police. If you want justice, get a gun.	0	0	0	0
If you want the law, call the police. If you want justice, get a gun.	0	0	0	0
If you want the law, call the police. If you want justice, get a gun.	0	0	0	0
If you want the law, call the police. If you want justice, get a gun.	0	0	0	0
If you want the law, call the police. If you want justice, get a gun.	0	0	0	0
If you want the law, call the police. If you want justice, get a gun.	0	0	0	0
If you want the law, call the police. If you want justice, get a gun.	0	0	0	0
If you want the law, call the police. If you want justice, get a gun.	0	0	0	0
If you want the law, call the police. If you want justice, get a gun.	1	0	1	0
If you want the law, call the police. If you want justice, get a gun.	0	0	0	0
If you want the law, call the police. If you want justice, get a gun.	0	0	0	0
If you want the law, call the police. If you want justice, get a gun.	0	0	0	0
If you want the law, call the police. If you want justice, get a gun.	0	0	0	0
If you want the law, call the police. If you want justice, get a gun.	0	0	0	0
If you want the law, call the police. If you want justice, get a gun.	0	0	0	0
If you want the law, call the police. If you want justice, get a gun.	1	0	1	0
If you want the law, call the police. If you want justice, get a gun.	0	0	0	0
If you want the law, call the police. If you want justice, get a gun.	0	0	0	0
If you want the law, call the police. If you want justice, get a gun.	1	1	1	0
If I want to hire someone to kill people for me, why would I care if they were male, female or all of the above?	1	0	0	1
If I want to hire someone to kill people for me, why would I care if they were male, female or all of the above?	0	0	0	0
If I want to hire someone to kill people for me, why would I care if they were male, female or all of the above?	0	0	0	0
If I want to hire someone to kill people for me, why would I care if they were male, female or all of the above?	0	0	0	0
If I want to hire someone to kill people for me, why would I care if they were male, female or all of the above?	0	0	0	0
If I want to hire someone to kill people for me, why would I care if they were male, female or all of the above?	1	0	1	0
If I want to hire someone to kill people for me, why would I care if they were male, female or all of the above?	1	0	0	1
If I want to hire someone to kill people for me, why would I care if they were male, female or all of the above?	0	0	0	0
If I want to hire someone to kill people for me, why would I care if they were male, female or all of the above?	0	0	0	0
If I want to hire someone to kill people for me, why would I care if they were male, female or all of the above?	0	0	0	0
If I want to hire someone to kill people for me, why would I care if they were male, female or all of the above?	1	0	1	0
If I want to hire someone to kill people for me, why would I care if they were male, female or all of the above?	0	0	0	0
If I want to hire someone to kill people for me, why would I care if they were male, female or all of the above?	1	1	1	0
If I want to hire someone to kill people for me, why would I care if they were male, female or all of the above?	0	0	0	0
If I want to hire someone to kill people for me, why would I care if they were male, female or all of the above?	0	0	0	0
If I want to hire someone to kill people for me, why would I care if they were male, female or all of the above?	1	1	1	0
If I want to hire someone to kill people for me, why would I care if they were male, female or all of the above?	1	0	1	1
If I want to hire someone to kill people for me, why would I care if they were male, female or all of the above?	0	0	0	0
If I want to hire someone to kill people for me, why would I care if they were male, female or all of the above?	0	0	0	0
If I want to hire someone to kill people for me, why would I care if they were male, female or all of the above?	1	1	1	1
I agree. It would have been much improved if a little more hatred of white people was woven in.	1	1	1	0
I agree. It would have been much improved if a little more hatred of white people was woven in.	1	1	0	0
I agree. It would have been much improved if a little more hatred of white people was woven in.	1	1	0	0
I agree. It would have been much improved if a little more hatred of white people was woven in.	0	0	0	0
I agree. It would have been much improved if a little more hatred of white people was woven in.	0	0	0	0
I agree. It would have been much improved if a little more hatred of white people was woven in.	1	1	0	0
I agree. It would have been much improved if a little more hatred of white people was woven in.	1	1	1	1
I agree. It would have been much improved if a little more hatred of white people was woven in.	1	1	0	1
I agree. It would have been much improved if a little more hatred of white people was woven in.	1	1	1	0
I agree. It would have been much improved if a little more hatred of white people was woven in.	1	1	0	0
I agree. It would have been much improved if a little more hatred of white people was woven in.	1	1	1	0
I agree. It would have been much improved if a little more hatred of white people was woven in.	1	1	0	0
I agree. It would have been much improved if a little more hatred of white people was woven in.	1	1	1	0
I agree. It would have been much improved if a little more hatred of white people was woven in.	1	1	0	0
I agree. It would have been much improved if a little more hatred of white people was woven in.	0	0	0	0
I agree. It would have been much improved if a little more hatred of white people was woven in.	1	1	1	0
I agree. It would have been much improved if a little more hatred of white people was woven in.	1	1	1	0
I agree. It would have been much improved if a little more hatred of white people was woven in.	1	0	1	0
I agree. It would have been much improved if a little more hatred of white people was woven in.	1	1	0	0
I agree. It would have been much improved if a little more hatred of white people was woven in.	1	1	1	0
He is innocent! I said so! I am always right!	0	0	0	0
He is innocent! I said so! I am always right!	0	0	0	0
He is innocent! I said so! I am always right!	0	0	0	0
He is innocent! I said so! I am always right!	0	0	0	0
He is innocent! I said so! I am always right!	0	0	0	0
He is innocent! I said so! I am always right!	0	0	0	0
He is innocent! I said so! I am always right!	0	0	0	0
He is innocent! I said so! I am always right!	0	0	0	0
He is innocent! I said so! I am always right!	0	0	0	0
He is innocent! I said so! I am always right!	0	0	0	0
He is innocent! I said so! I am always right!	0	0	0	0
He is innocent! I said so! I am always right!	0	0	0	0
He is innocent! I said so! I am always right!	0	0	0	0
He is innocent! I said so! I am always right!	0	0	0	0
He is innocent! I said so! I am always right!	0	0	0	0
He is innocent! I said so! I am always right!	0	0	0	0
He is innocent! I said so! I am always right!	0	0	0	0
He is innocent! I said so! I am always right!	0	0	0	0
He is innocent! I said so! I am always right!	0	0	0	0
He is innocent! I said so! I am always right!	0	0	0	0
You are another who reads the gospel as saying, "Love your neighbor as yourself; unless your neighbor is gay. That neighbor you shpuld loathe and reject."	0	0	0	0
You are another who reads the gospel as saying, "Love your neighbor as yourself; unless your neighbor is gay. That neighbor you shpuld loathe and reject."	1	1	0	0
You are another who reads the gospel as saying, "Love your neighbor as yourself; unless your neighbor is gay. That neighbor you shpuld loathe and reject."	0	0	0	0
You are another who reads the gospel as saying, "Love your neighbor as yourself; unless your neighbor is gay. That neighbor you shpuld loathe and reject."	0	0	0	0
You are another who reads the gospel as saying, "Love your neighbor as yourself; unless your neighbor is gay. That neighbor you shpuld loathe and reject."	1	1	0	0
You are another who reads the gospel as saying, "Love your neighbor as yourself; unless your neighbor is gay. That neighbor you shpuld loathe and reject."	1	1	0	0
You are another who reads the gospel as saying, "Love your neighbor as yourself; unless your neighbor is gay. That neighbor you shpuld loathe and reject."	1	1	1	0
You are another who reads the gospel as saying, "Love your neighbor as yourself; unless your neighbor is gay. That neighbor you shpuld loathe and reject."	0	0	0	0
You are another who reads the gospel as saying, "Love your neighbor as yourself; unless your neighbor is gay. That neighbor you shpuld loathe and reject."	1	1	0	0
You are another who reads the gospel as saying, "Love your neighbor as yourself; unless your neighbor is gay. That neighbor you shpuld loathe and reject."	1	1	0	0
You are another who reads the gospel as saying, "Love your neighbor as yourself; unless your neighbor is gay. That neighbor you shpuld loathe and reject."	1	1	1	0
You are another who reads the gospel as saying, "Love your neighbor as yourself; unless your neighbor is gay. That neighbor you shpuld loathe and reject."	1	1	1	0
You are another who reads the gospel as saying, "Love your neighbor as yourself; unless your neighbor is gay. That neighbor you shpuld loathe and reject."	0	0	0	0
You are another who reads the gospel as saying, "Love your neighbor as yourself; unless your neighbor is gay. That neighbor you shpuld loathe and reject."	0	0	0	0
You are another who reads the gospel as saying, "Love your neighbor as yourself; unless your neighbor is gay. That neighbor you shpuld loathe and reject."	0	0	0	0
You are another who reads the gospel as saying, "Love your neighbor as yourself; unless your neighbor is gay. That neighbor you shpuld loathe and reject."	1	1	1	0
You are another who reads the gospel as saying, "Love your neighbor as yourself; unless your neighbor is gay. That neighbor you shpuld loathe and reject."	1	1	0	0
You are another who reads the gospel as saying, "Love your neighbor as yourself; unless your neighbor is gay. That neighbor you shpuld loathe and reject."	1	1	0	0
You are another who reads the gospel as saying, "Love your neighbor as yourself; unless your neighbor is gay. That neighbor you shpuld loathe and reject."	1	1	0	0
You are another who reads the gospel as saying, "Love your neighbor as yourself; unless your neighbor is gay. That neighbor you shpuld loathe and reject."	1	1	1	0
Its time for the liberals to circle the wagons, the steady drip drip of bad news in now wearing on every facet of their government.	0	0	0	0
Its time for the liberals to circle the wagons, the steady drip drip of bad news in now wearing on every facet of their government.	0	0	0	0
Its time for the liberals to circle the wagons, the steady drip drip of bad news in now wearing on every facet of their government.	0	0	0	0
Its time for the liberals to circle the wagons, the steady drip drip of bad news in now wearing on every facet of their government.	0	0	0	0
Its time for the liberals to circle the wagons, the steady drip drip of bad news in now wearing on every facet of their government.	0	0	0	0
Its time for the liberals to circle the wagons, the steady drip drip of bad news in now wearing on every facet of their government.	0	0	0	0
Its time for the liberals to circle the wagons, the steady drip drip of bad news in now wearing on every facet of their government.	1	0	1	0
Its time for the liberals to circle the wagons, the steady drip drip of bad news in now wearing on every facet of their government.	0	0	0	0
Its time for the liberals to circle the wagons, the steady drip drip of bad news in now wearing on every facet of their government.	0	0	0	0
Its time for the liberals to circle the wagons, the steady drip drip of bad news in now wearing on every facet of their government.	0	0	0	0
Its time for the liberals to circle the wagons, the steady drip drip of bad news in now wearing on every facet of their government.	1	1	1	0
Its time for the liberals to circle the wagons, the steady drip drip of bad news in now wearing on every facet of their government.	0	0	0	0
Its time for the liberals to circle the wagons, the steady drip drip of bad news in now wearing on every facet of their government.	0	0	0	0
Its time for the liberals to circle the wagons, the steady drip drip of bad news in now wearing on every facet of their government.	1	1	0	0
Its time for the liberals to circle the wagons, the steady drip drip of bad news in now wearing on every facet of their government.	0	0	0	0
Its time for the liberals to circle the wagons, the steady drip drip of bad news in now wearing on every facet of their government.	0	0	0	0
Its time for the liberals to circle the wagons, the steady drip drip of bad news in now wearing on every facet of their government.	1	1	0	0
Its time for the liberals to circle the wagons, the steady drip drip of bad news in now wearing on every facet of their government.	0	0	0	0
Its time for the liberals to circle the wagons, the steady drip drip of bad news in now wearing on every facet of their government.	1	1	0	0
Its time for the liberals to circle the wagons, the steady drip drip of bad news in now wearing on every facet of their government.	1	1	0	0
Only a culture that demands that you a) convert, b) become a second class citizen, & pay a tax, or c) die ! yeah, I am a bit biased.	1	1	0	0
Only a culture that demands that you a) convert, b) become a second class citizen, & pay a tax, or c) die ! yeah, I am a bit biased.	1	1	0	0
Only a culture that demands that you a) convert, b) become a second class citizen, & pay a tax, or c) die ! yeah, I am a bit biased.	0	0	0	0
Only a culture that demands that you a) convert, b) become a second class citizen, & pay a tax, or c) die ! yeah, I am a bit biased.	0	0	0	0
Only a culture that demands that you a) convert, b) become a second class citizen, & pay a tax, or c) die ! yeah, I am a bit biased.	0	0	0	0
Only a culture that demands that you a) convert, b) become a second class citizen, & pay a tax, or c) die ! yeah, I am a bit biased.	0	0	0	0
Only a culture that demands that you a) convert, b) become a second class citizen, & pay a tax, or c) die ! yeah, I am a bit biased.	1	1	0	0
Only a culture that demands that you a) convert, b) become a second class citizen, & pay a tax, or c) die ! yeah, I am a bit biased.	1	1	0	0
Only a culture that demands that you a) convert, b) become a second class citizen, & pay a tax, or c) die ! yeah, I am a bit biased.	1	1	0	0
Only a culture that demands that you a) convert, b) become a second class citizen, & pay a tax, or c) die ! yeah, I am a bit biased.	1	1	0	0
Only a culture that demands that you a) convert, b) become a second class citizen, & pay a tax, or c) die ! yeah, I am a bit biased.	0	0	0	0
Only a culture that demands that you a) convert, b) become a second class citizen, & pay a tax, or c) die ! yeah, I am a bit biased.	0	0	0	0
Only a culture that demands that you a) convert, b) become a second class citizen, & pay a tax, or c) die ! yeah, I am a bit biased.	0	0	0	0
Only a culture that demands that you a) convert, b) become a second class citizen, & pay a tax, or c) die ! yeah, I am a bit biased.	0	0	0	0
Only a culture that demands that you a) convert, b) become a second class citizen, & pay a tax, or c) die ! yeah, I am a bit biased.	0	0	0	0
Only a culture that demands that you a) convert, b) become a second class citizen, & pay a tax, or c) die ! yeah, I am a bit biased.	0	0	0	0
Only a culture that demands that you a) convert, b) become a second class citizen, & pay a tax, or c) die ! yeah, I am a bit biased.	1	1	1	0
Only a culture that demands that you a) convert, b) become a second class citizen, & pay a tax, or c) die ! yeah, I am a bit biased.	0	0	0	0
Only a culture that demands that you a) convert, b) become a second class citizen, & pay a tax, or c) die ! yeah, I am a bit biased.	0	0	0	0
Only a culture that demands that you a) convert, b) become a second class citizen, & pay a tax, or c) die ! yeah, I am a bit biased.	0	0	0	0
Religion has always been and still is about money and power, just go back and look at history.	1	1	0	0
Religion has always been and still is about money and power, just go back and look at history.	1	1	0	0
Religion has always been and still is about money and power, just go back and look at history.	1	1	0	0
Religion has always been and still is about money and power, just go back and look at history.	0	0	0	0
Religion has always been and still is about money and power, just go back and look at history.	1	1	1	0
Religion has always been and still is about money and power, just go back and look at history.	0	0	0	0
Religion has always been and still is about money and power, just go back and look at history.	1	1	0	0
Religion has always been and still is about money and power, just go back and look at history.	0	0	0	0
Religion has always been and still is about money and power, just go back and look at history.	1	1	0	0
Religion has always been and still is about money and power, just go back and look at history.	0	0	0	0
Religion has always been and still is about money and power, just go back and look at history.	1	1	0	0
Religion has always been and still is about money and power, just go back and look at history.	0	0	0	0
Religion has always been and still is about money and power, just go back and look at history.	0	0	0	0
Religion has always been and still is about money and power, just go back and look at history.	0	0	0	0
Religion has always been and still is about money and power, just go back and look at history.	0	0	0	0
Religion has always been and still is about money and power, just go back and look at history.	1	1	0	0
Religion has always been and still is about money and power, just go back and look at history.	1	1	0	0
Religion has always been and still is about money and power, just go back and look at history.	1	1	0	0
Religion has always been and still is about money and power, just go back and look at history.	1	1	0	0
Religion has always been and still is about money and power, just go back and look at history.	0	0	0	0
Unfortunately, the s*** that stuck to the wall is trump. And now, the republicans will have to clean up the mess that they helped create.	1	1	0	1
Unfortunately, the s*** that stuck to the wall is trump. And now, the republicans will have to clean up the mess that they helped create.	1	0	1	1
Unfortunately, the s*** that stuck to the wall is trump. And now, the republicans will have to clean up the mess that they helped create.	0	0	0	0
Unfortunately, the s*** that stuck to the wall is trump. And now, the republicans will have to clean up the mess that they helped create.	1	0	0	1
Unfortunately, the s*** that stuck to the wall is trump. And now, the republicans will have to clean up the mess that they helped create.	1	0	0	1
Unfortunately, the s*** that stuck to the wall is trump. And now, the republicans will have to clean up the mess that they helped create.	1	0	0	1
Unfortunately, the s*** that stuck to the wall is trump. And now, the republicans will have to clean up the mess that they helped create.	1	1	1	1
Unfortunately, the s*** that stuck to the wall is trump. And now, the republicans will have to clean up the mess that they helped create.	1	1	0	1
Unfortunately, the s*** that stuck to the wall is trump. And now, the republicans will have to clean up the mess that they helped create.	1	0	0	1
Unfortunately, the s*** that stuck to the wall is trump. And now, the republicans will have to clean up the mess that they helped create.	1	0	0	1
Unfortunately, the s*** that stuck to the wall is trump. And now, the republicans will have to clean up the mess that they helped create.	1	1	0	1
Unfortunately, the s*** that stuck to the wall is trump. And now, the republicans will have to clean up the mess that they helped create.	1	0	1	1
Unfortunately, the s*** that stuck to the wall is trump. And now, the republicans will have to clean up the mess that they helped create.	1	1	1	1
Unfortunately, the s*** that stuck to the wall is trump. And now, the republicans will have to clean up the mess that they helped create.	1	1	1	0
Unfortunately, the s*** that stuck to the wall is trump. And now, the republicans will have to clean up the mess that they helped create.	1	0	1	0
Unfortunately, the s*** that stuck to the wall is trump. And now, the republicans will have to clean up the mess that they helped create.	1	0	0	1
Unfortunately, the s*** that stuck to the wall is trump. And now, the republicans will have to clean up the mess that they helped create.	1	1	0	1
Unfortunately, the s*** that stuck to the wall is trump. And now, the republicans will have to clean up the mess that they helped create.	1	0	0	1
Unfortunately, the s*** that stuck to the wall is trump. And now, the republicans will have to clean up the mess that they helped create.	1	1	1	1
Unfortunately, the s*** that stuck to the wall is trump. And now, the republicans will have to clean up the mess that they helped create.	1	0	1	1
Sounds like a great project!	0	0	0	0
Sounds like a great project!	0	0	0	0
Sounds like a great project!	0	0	0	0
Sounds like a great project!	0	0	0	0
Sounds like a great project!	0	0	0	0
Sounds like a great project!	0	0	0	0
Sounds like a great project!	0	0	0	0
Sounds like a great project!	0	0	0	0
Sounds like a great project!	0	0	0	0
Sounds like a great project!	0	0	0	0
Sounds like a great project!	0	0	0	0
Sounds like a great project!	0	0	0	0
Sounds like a great project!	0	0	0	0
Sounds like a great project!	0	0	0	0
Sounds like a great project!	0	0	0	0
Sounds like a great project!	0	0	0	0
Sounds like a great project!	0	0	0	0
Sounds like a great project!	0	0	0	0
Sounds like a great project!	0	0	0	0
Sounds like a great project!	0	0	0	0
The swamp is all deep end.	0	0	0	0
The swamp is all deep end.	0	0	0	0
The swamp is all deep end.	0	0	0	0
The swamp is all deep end.	0	0	0	0
The swamp is all deep end.	0	0	0	0
The swamp is all deep end.	0	0	0	0
The swamp is all deep end.	0	0	0	0
The swamp is all deep end.	0	0	0	0
The swamp is all deep end.	0	0	0	0
The swamp is all deep end.	0	0	0	0
The swamp is all deep end.	0	0	0	0
The swamp is all deep end.	0	0	0	0
The swamp is all deep end.	0	0	0	0
The swamp is all deep end.	0	0	0	0
The swamp is all deep end.	0	0	0	0
The swamp is all deep end.	0	0	0	0
The swamp is all deep end.	0	0	0	0
The swamp is all deep end.	0	0	0	0
The swamp is all deep end.	0	0	0	0
The swamp is all deep end.	0	0	0	0
Yeah, how the hell... Politicians are oblivious to state of renewable energy technology.	0	0	0	0
Yeah, how the hell... Politicians are oblivious to state of renewable energy technology.	1	0	0	1
Yeah, how the hell... Politicians are oblivious to state of renewable energy technology.	1	0	0	1
Yeah, how the hell... Politicians are oblivious to state of renewable energy technology.	0	0	0	0
Yeah, how the hell... Politicians are oblivious to state of renewable energy technology.	1	0	0	1
Yeah, how the hell... Politicians are oblivious to state of renewable energy technology.	0	0	0	0
Yeah, how the hell... Politicians are oblivious to state of renewable energy technology.	0	0	0	0
Yeah, how the hell... Politicians are oblivious to state of renewable energy technology.	0	0	0	0
Yeah, how the hell... Politicians are oblivious to state of renewable energy technology.	0	0	0	0
Yeah, how the hell... Politicians are oblivious to state of renewable energy technology.	0	0	0	0
Yeah, how the hell... Politicians are oblivious to state of renewable energy technology.	0	0	0	0
Yeah, how the hell... Politicians are oblivious to state of renewable energy technology.	0	0	0	0
Yeah, how the hell... Politicians are oblivious to state of renewable energy technology.	1	0	0	1
Yeah, how the hell... Politicians are oblivious to state of renewable energy technology.	1	0	0	1
Yeah, how the hell... Politicians are oblivious to state of renewable energy technology.	0	0	0	0
Yeah, how the hell... Politicians are oblivious to state of renewable energy technology.	1	1	1	1
Yeah, how the hell... Politicians are oblivious to state of renewable energy technology.	1	1	0	1
Yeah, how the hell... Politicians are oblivious to state of renewable energy technology.	1	1	0	0
Yeah, how the hell... Politicians are oblivious to state of renewable energy technology.	0	0	0	0
Yeah, how the hell... Politicians are oblivious to state of renewable energy technology.	1	0	0	1
This just shows you the great, great things that can be accomplished when people work together. Overcoming all resistance to name this ape is a true achievement.	0	0	0	0
This just shows you the great, great things that can be accomplished when people work together. Overcoming all resistance to name this ape is a true achievement.	0	0	0	0
This just shows you the great, great things that can be accomplished when people work together. Overcoming all resistance to name this ape is a true achievement.	1	1	0	0
This just shows you the great, great things that can be accomplished when people work together. Overcoming all resistance to name this ape is a true achievement.	0	0	0	0
This just shows you the great, great things that can be accomplished when people work together. Overcoming all resistance to name this ape is a true achievement.	0	0	0	0
This just shows you the great, great things that can be accomplished when people work together. Overcoming all resistance to name this ape is a true achievement.	0	0	0	0
This just shows you the great, great things that can be accomplished when people work together. Overcoming all resistance to name this ape is a true achievement.	0	0	0	0
This just shows you the great, great things that can be accomplished when people work together. Overcoming all resistance to name this ape is a true achievement.	0	0	0	0
This just shows you the great, great things that can be accomplished when people work together. Overcoming all resistance to name this ape is a true achievement.	1	0	0	1
This just shows you the great, great things that can be accomplished when people work together. Overcoming all resistance to name this ape is a true achievement.	0	0	0	0
This just shows you the great, great things that can be accomplished when people work together. Overcoming all resistance to name this ape is a true achievement.	0	0	0	0
This just shows you the great, great things that can be accomplished when people work together. Overcoming all resistance to name this ape is a true achievement.	0	0	0	0
This just shows you the great, great things that can be accomplished when people work together. Overcoming all resistance to name this ape is a true achievement.	0	0	0	0
This just shows you the great, great things that can be accomplished when people work together. Overcoming all resistance to name this ape is a true achievement.	0	0	0	0
This just shows you the great, great things that can be accomplished when people work together. Overcoming all resistance to name this ape is a true achievement.	0	0	0	0
This just shows you the great, great things that can be accomplished when people work together. Overcoming all resistance to name this ape is a true achievement.	1	1	1	0
This just shows you the great, great things that can be accomplished when people work together. Overcoming all resistance to name this ape is a true achievement.	0	0	0	0
This just shows you the great, great things that can be accomplished when people work together. Overcoming all resistance to name this ape is a true achievement.	0	0	0	0
This just shows you the great, great things that can be accomplished when people work together. Overcoming all resistance to name this ape is a true achievement.	0	0	0	0
This just shows you the great, great things that can be accomplished when people work together. Overcoming all resistance to name this ape is a true achievement.	0	0	0	0
Nation fans are famous for throwing. Players under the bus. Why not. Right.	0	0	0	0
Nation fans are famous for throwing. Players under the bus. Why not. Right.	0	0	0	0
Nation fans are famous for throwing. Players under the bus. Why not. Right.	0	0	0	0
Nation fans are famous for throwing. Players under the bus. Why not. Right.	0	0	0	0
Nation fans are famous for throwing. Players under the bus. Why not. Right.	0	0	0	0
Nation fans are famous for throwing. Players under the bus. Why not. Right.	0	0	0	0
Nation fans are famous for throwing. Players under the bus. Why not. Right.	0	0	0	0
Nation fans are famous for throwing. Players under the bus. Why not. Right.	0	0	0	0
Nation fans are famous for throwing. Players under the bus. Why not. Right.	0	0	0	0
Nation fans are famous for throwing. Players under the bus. Why not. Right.	0	0	0	0
Nation fans are famous for throwing. Players under the bus. Why not. Right.	0	0	0	0
Nation fans are famous for throwing. Players under the bus. Why not. Right.	0	0	0	0
Nation fans are famous for throwing. Players under the bus. Why not. Right.	0	0	0	0
Nation fans are famous for throwing. Players under the bus. Why not. Right.	0	0	0	0
Nation fans are famous for throwing. Players under the bus. Why not. Right.	0	0	0	0
Nation fans are famous for throwing. Players under the bus. Why not. Right.	1	1	0	0
Nation fans are famous for throwing. Players under the bus. Why not. Right.	1	1	0	0
Nation fans are famous for throwing. Players under the bus. Why not. Right.	1	1	0	0
Nation fans are famous for throwing. Players under the bus. Why not. Right.	0	0	0	0
Nation fans are famous for throwing. Players under the bus. Why not. Right.	0	0	0	0
You are a beneficiary of 300 years of white racist policies. You don't know what you've earned and what you were given for just showing up white.	0	0	0	0
You are a beneficiary of 300 years of white racist policies. You don't know what you've earned and what you were given for just showing up white.	0	0	0	0
You are a beneficiary of 300 years of white racist policies. You don't know what you've earned and what you were given for just showing up white.	0	0	0	0
You are a beneficiary of 300 years of white racist policies. You don't know what you've earned and what you were given for just showing up white.	1	1	1	0
You are a beneficiary of 300 years of white racist policies. You don't know what you've earned and what you were given for just showing up white.	1	1	0	0
You are a beneficiary of 300 years of white racist policies. You don't know what you've earned and what you were given for just showing up white.	1	1	1	0
You are a beneficiary of 300 years of white racist policies. You don't know what you've earned and what you were given for just showing up white.	1	1	0	0
You are a beneficiary of 300 years of white racist policies. You don't know what you've earned and what you were given for just showing up white.	1	1	0	0
You are a beneficiary of 300 years of white racist policies. You don't know what you've earned and what you were given for just showing up white.	1	1	0	0
You are a beneficiary of 300 years of white racist policies. You don't know what you've earned and what you were given for just showing up white.	0	0	0	0
You are a beneficiary of 300 years of white racist policies. You don't know what you've earned and what you were given for just showing up white.	0	0	0	0
You are a beneficiary of 300 years of white racist policies. You don't know what you've earned and what you were given for just showing up white.	1	0	1	1
You are a beneficiary of 300 years of white racist policies. You don't know what you've earned and what you were given for just showing up white.	1	1	0	0
You are a beneficiary of 300 years of white racist policies. You don't know what you've earned and what you were given for just showing up white.	1	1	0	0
You are a beneficiary of 300 years of white racist policies. You don't know what you've earned and what you were given for just showing up white.	1	1	0	0
You are a beneficiary of 300 years of white racist policies. You don't know what you've earned and what you were given for just showing up white.	1	1	1	0
You are a beneficiary of 300 years of white racist policies. You don't know what you've earned and what you were given for just showing up white.	1	1	1	0
You are a beneficiary of 300 years of white racist policies. You don't know what you've earned and what you were given for just showing up white.	1	1	0	0
You are a beneficiary of 300 years of white racist policies. You don't know what you've earned and what you were given for just showing up white.	1	1	0	0
You are a beneficiary of 300 years of white racist policies. You don't know what you've earned and what you were given for just showing up white.	1	1	0	0
Making fun of a disability is just so you.	0	0	0	0
Making fun of a disability is just so you.	0	0	0	0
Making fun of a disability is just so you.	1	1	0	0
Making fun of a disability is just so you.	0	0	0	0
Making fun of a disability is just so you.	0	0	0	0
Making fun of a disability is just so you.	1	1	1	0
Making fun of a disability is just so you.	0	0	0	0
Making fun of a disability is just so you.	0	0	0	0
Making fun of a disability is just so you.	1	1	0	0
Making fun of a disability is just so you.	0	0	0	0
Making fun of a disability is just so you.	0	0	0	0
Making fun of a disability is just so you.	0	0	0	0
Making fun of a disability is just so you.	0	0	0	0
Making fun of a disability is just so you.	1	1	0	0
Making fun of a disability is just so you.	0	0	0	0
Making fun of a disability is just so you.	1	1	1	0
Making fun of a disability is just so you.	1	1	0	0
Making fun of a disability is just so you.	1	1	0	0
Making fun of a disability is just so you.	0	0	0	0
Making fun of a disability is just so you.	0	0	0	0
"S**t" is generally a term for a woman or girl who is considered to have loose sexual morals or who is sexually promiscuous.	0	0	0	0
"S**t" is generally a term for a woman or girl who is considered to have loose sexual morals or who is sexually promiscuous.	1	0	0	1
"S**t" is generally a term for a woman or girl who is considered to have loose sexual morals or who is sexually promiscuous.	1	1	1	1
"S**t" is generally a term for a woman or girl who is considered to have loose sexual morals or who is sexually promiscuous.	0	0	0	0
"S**t" is generally a term for a woman or girl who is considered to have loose sexual morals or who is sexually promiscuous.	0	0	0	0
"S**t" is generally a term for a woman or girl who is considered to have loose sexual morals or who is sexually promiscuous.	1	1	0	1
"S**t" is generally a term for a woman or girl who is considered to have loose sexual morals or who is sexually promiscuous.	1	1	0	1
"S**t" is generally a term for a woman or girl who is considered to have loose sexual morals or who is sexually promiscuous.	1	1	0	1
"S**t" is generally a term for a woman or girl who is considered to have loose sexual morals or who is sexually promiscuous.	1	1	1	1
"S**t" is generally a term for a woman or girl who is considered to have loose sexual morals or who is sexually promiscuous.	1	1	1	1
"S**t" is generally a term for a woman or girl who is considered to have loose sexual morals or who is sexually promiscuous.	1	1	0	1
"S**t" is generally a term for a woman or girl who is considered to have loose sexual morals or who is sexually promiscuous.	1	0	0	1
"S**t" is generally a term for a woman or girl who is considered to have loose sexual morals or who is sexually promiscuous.	1	1	0	1
"S**t" is generally a term for a woman or girl who is considered to have loose sexual morals or who is sexually promiscuous.	1	1	0	1
"S**t" is generally a term for a woman or girl who is considered to have loose sexual morals or who is sexually promiscuous.	0	0	0	0
"S**t" is generally a term for a woman or girl who is considered to have loose sexual morals or who is sexually promiscuous.	1	1	0	1
"S**t" is generally a term for a woman or girl who is considered to have loose sexual morals or who is sexually promiscuous.	1	0	0	1
"S**t" is generally a term for a woman or girl who is considered to have loose sexual morals or who is sexually promiscuous.	1	1	1	1
"S**t" is generally a term for a woman or girl who is considered to have loose sexual morals or who is sexually promiscuous.	1	1	0	1
"S**t" is generally a term for a woman or girl who is considered to have loose sexual morals or who is sexually promiscuous.	0	0	0	0
"These Africans can help teach us those good values." By good values, did you mean actually committing murder, or just turning a blind eye when other people do?	0	0	0	0
"These Africans can help teach us those good values." By good values, did you mean actually committing murder, or just turning a blind eye when other people do?	1	1	0	0
"These Africans can help teach us those good values." By good values, did you mean actually committing murder, or just turning a blind eye when other people do?	1	1	1	1
"These Africans can help teach us those good values." By good values, did you mean actually committing murder, or just turning a blind eye when other people do?	1	1	0	0
"These Africans can help teach us those good values." By good values, did you mean actually committing murder, or just turning a blind eye when other people do?	0	0	0	0
"These Africans can help teach us those good values." By good values, did you mean actually committing murder, or just turning a blind eye when other people do?	1	1	0	0
"These Africans can help teach us those good values." By good values, did you mean actually committing murder, or just turning a blind eye when other people do?	1	1	0	0
"These Africans can help teach us those good values." By good values, did you mean actually committing murder, or just turning a blind eye when other people do?	1	1	0	0
"These Africans can help teach us those good values." By good values, did you mean actually committing murder, or just turning a blind eye when other people do?	1	1	1	0
"These Africans can help teach us those good values." By good values, did you mean actually committing murder, or just turning a blind eye when other people do?	1	1	1	0
"These Africans can help teach us those good values." By good values, did you mean actually committing murder, or just turning a blind eye when other people do?	1	1	0	0
"These Africans can help teach us those good values." By good values, did you mean actually committing murder, or just turning a blind eye when other people do?	1	1	0	0
"These Africans can help teach us those good values." By good values, did you mean actually committing murder, or just turning a blind eye when other people do?	1	1	0	0
"These Africans can help teach us those good values." By good values, did you mean actually committing murder, or just turning a blind eye when other people do?	1	1	1	0
"These Africans can help teach us those good values." By good values, did you mean actually committing murder, or just turning a blind eye when other people do?	1	1	0	0
"These Africans can help teach us those good values." By good values, did you mean actually committing murder, or just turning a blind eye when other people do?	1	1	0	0
"These Africans can help teach us those good values." By good values, did you mean actually committing murder, or just turning a blind eye when other people do?	1	1	0	0
"These Africans can help teach us those good values." By good values, did you mean actually committing murder, or just turning a blind eye when other people do?	1	1	1	0
"These Africans can help teach us those good values." By good values, did you mean actually committing murder, or just turning a blind eye when other people do?	1	1	0	0
"These Africans can help teach us those good values." By good values, did you mean actually committing murder, or just turning a blind eye when other people do?	1	1	0	0
You can kill a pedestrian with your car and get less time, like 2 years.	0	0	0	0
You can kill a pedestrian with your car and get less time, like 2 years.	0	0	0	0
You can kill a pedestrian with your car and get less time, like 2 years.	1	0	0	1
You can kill a pedestrian with your car and get less time, like 2 years.	1	0	1	0
You can kill a pedestrian with your car and get less time, like 2 years.	0	0	0	0
You can kill a pedestrian with your car and get less time, like 2 years.	0	0	0	0
You can kill a pedestrian with your car and get less time, like 2 years.	0	0	0	0
You can kill a pedestrian with your car and get less time, like 2 years.	0	0	0	0
You can kill a pedestrian with your car and get less time, like 2 years.	0	0	0	0
You can kill a pedestrian with your car and get less time, like 2 years.	1	0	1	0
You can kill a pedestrian with your car and get less time, like 2 years.	0	0	0	0
You can kill a pedestrian with your car and get less time, like 2 years.	0	0	0	0
You can kill a pedestrian with your car and get less time, like 2 years.	1	0	1	0
You can kill a pedestrian with your car and get less time, like 2 years.	1	0	1	0
You can kill a pedestrian with your car and get less time, like 2 years.	0	0	0	0
You can kill a pedestrian with your car and get less time, like 2 years.	0	0	0	0
You can kill a pedestrian with your car and get less time, like 2 years.	0	0	0	0
You can kill a pedestrian with your car and get less time, like 2 years.	1	0	1	1
You can kill a pedestrian with your car and get less time, like 2 years.	1	0	1	0
You can kill a pedestrian with your car and get less time, like 2 years.	0	0	0	0
Wouldn't be the first time. The last hotshot now lies on the ocean floor. He struck the darn thing.	0	0	0	0
Wouldn't be the first time. The last hotshot now lies on the ocean floor. He struck the darn thing.	0	0	0	0
Wouldn't be the first time. The last hotshot now lies on the ocean floor. He struck the darn thing.	0	0	0	0
Wouldn't be the first time. The last hotshot now lies on the ocean floor. He struck the darn thing.	0	0	0	0
Wouldn't be the first time. The last hotshot now lies on the ocean floor. He struck the darn thing.	0	0	0	0
Wouldn't be the first time. The last hotshot now lies on the ocean floor. He struck the darn thing.	0	0	0	0
Wouldn't be the first time. The last hotshot now lies on the ocean floor. He struck the darn thing.	0	0	0	0
Wouldn't be the first time. The last hotshot now lies on the ocean floor. He struck the darn thing.	0	0	0	0
Wouldn't be the first time. The last hotshot now lies on the ocean floor. He struck the darn thing.	1	0	1	0
Wouldn't be the first time. The last hotshot now lies on the ocean floor. He struck the darn thing.	0	0	0	0
Wouldn't be the first time. The last hotshot now lies on the ocean floor. He struck the darn thing.	0	0	0	0
Wouldn't be the first time. The last hotshot now lies on the ocean floor. He struck the darn thing.	0	0	0	0
Wouldn't be the first time. The last hotshot now lies on the ocean floor. He struck the darn thing.	0	0	0	0
Wouldn't be the first time. The last hotshot now lies on the ocean floor. He struck the darn thing.	0	0	0	0
Wouldn't be the first time. The last hotshot now lies on the ocean floor. He struck the darn thing.	0	0	0	0
Wouldn't be the first time. The last hotshot now lies on the ocean floor. He struck the darn thing.	0	0	0	0
Wouldn't be the first time. The last hotshot now lies on the ocean floor. He struck the darn thing.	0	0	0	0
Wouldn't be the first time. The last hotshot now lies on the ocean floor. He struck the darn thing.	1	1	1	0
Wouldn't be the first time. The last hotshot now lies on the ocean floor. He struck the darn thing.	1	1	0	0
Wouldn't be the first time. The last hotshot now lies on the ocean floor. He struck the darn thing.	0	0	0	0
as far as i am concerned, if you are not kanaka maoli, you are all illegal aliens in this kingdom of hawaii.	0	0	0	0
as far as i am concerned, if you are not kanaka maoli, you are all illegal aliens in this kingdom of hawaii.	1	1	0	0
as far as i am concerned, if you are not kanaka maoli, you are all illegal aliens in this kingdom of hawaii.	1	1	1	1
as far as i am concerned, if you are not kanaka maoli, you are all illegal aliens in this kingdom of hawaii.	1	1	0	0
as far as i am concerned, if you are not kanaka maoli, you are all illegal aliens in this kingdom of hawaii.	0	0	0	0
as far as i am concerned, if you are not kanaka maoli, you are all illegal aliens in this kingdom of hawaii.	1	1	0	0
as far as i am concerned, if you are not kanaka maoli, you are all illegal aliens in this kingdom of hawaii.	1	1	0	0
as far as i am concerned, if you are not kanaka maoli, you are all illegal aliens in this kingdom of hawaii.	0	0	0	0
as far as i am concerned, if you are not kanaka maoli, you are all illegal aliens in this kingdom of hawaii.	1	1	1	0
as far as i am concerned, if you are not kanaka maoli, you are all illegal aliens in this kingdom of hawaii.	1	1	1	0
as far as i am concerned, if you are not kanaka maoli, you are all illegal aliens in this kingdom of hawaii.	0	0	0	0
as far as i am concerned, if you are not kanaka maoli, you are all illegal aliens in this kingdom of hawaii.	1	1	0	0
as far as i am concerned, if you are not kanaka maoli, you are all illegal aliens in this kingdom of hawaii.	1	0	1	0
as far as i am concerned, if you are not kanaka maoli, you are all illegal aliens in this kingdom of hawaii.	1	0	0	1
as far as i am concerned, if you are not kanaka maoli, you are all illegal aliens in this kingdom of hawaii.	1	1	0	0
as far as i am concerned, if you are not kanaka maoli, you are all illegal aliens in this kingdom of hawaii.	1	1	0	0
as far as i am concerned, if you are not kanaka maoli, you are all illegal aliens in this kingdom of hawaii.	1	1	0	0
as far as i am concerned, if you are not kanaka maoli, you are all illegal aliens in this kingdom of hawaii.	1	1	1	0
as far as i am concerned, if you are not kanaka maoli, you are all illegal aliens in this kingdom of hawaii.	1	1	0	0
as far as i am concerned, if you are not kanaka maoli, you are all illegal aliens in this kingdom of hawaii.	1	1	0	0
You are f....n clue	1	0	0	1
You are f....n clue	1	0	0	1
You are f....n clue	1	0	0	1
You are f....n clue	0	0	0	0
You are f....n clue	1	0	0	1
You are f....n clue	0	0	0	0
You are f....n clue	1	0	0	1
You are f....n clue	1	0	0	1
You are f....n clue	1	0	0	1
You are f....n clue	1	0	1	1
You are f....n clue	0	0	0	0
You are f....n clue	1	0	0	1
You are f....n clue	0	0	0	0
You are f....n clue	1	0	0	1
You are f....n clue	0	0	0	0
You are f....n clue	1	0	0	1
You are f....n clue	1	0	0	1
You are f....n clue	1	0	0	1
You are f....n clue	1	0	0	1
You are f....n clue	1	0	0	1
he threatened the victim with a dangerous instrument.	0	0	0	0
he threatened the victim with a dangerous instrument.	1	0	1	0
he threatened the victim with a dangerous instrument.	0	0	0	0
he threatened the victim with a dangerous instrument.	0	0	0	0
he threatened the victim with a dangerous instrument.	0	0	0	0
he threatened the victim with a dangerous instrument.	0	0	0	0
he threatened the victim with a dangerous instrument.	0	0	0	0
he threatened the victim with a dangerous instrument.	0	0	0	0
he threatened the victim with a dangerous instrument.	0	0	0	0
he threatened the victim with a dangerous instrument.	0	0	0	0
he threatened the victim with a dangerous instrument.	0	0	0	0
he threatened the victim with a dangerous instrument.	0	0	0	0
he threatened the victim with a dangerous instrument.	0	0	0	0
he threatened the victim with a dangerous instrument.	1	0	1	0
he threatened the victim with a dangerous instrument.	0	0	0	0
he threatened the victim with a dangerous instrument.	0	0	0	0
he threatened the victim with a dangerous instrument.	1	0	1	0
he threatened the victim with a dangerous instrument.	1	0	1	0
he threatened the victim with a dangerous instrument.	0	0	0	0
he threatened the victim with a dangerous instrument.	0	0	0	0
No, but we can agree your adopting the lingo of the white supremacists is disgusting.	1	1	0	0
No, but we can agree your adopting the lingo of the white supremacists is disgusting.	1	1	0	0
No, but we can agree your adopting the lingo of the white supremacists is disgusting.	0	0	0	0
No, but we can agree your adopting the lingo of the white supremacists is disgusting.	0	0	0	0
No, but we can agree your adopting the lingo of the white supremacists is disgusting.	0	0	0	0
No, but we can agree your adopting the lingo of the white supremacists is disgusting.	1	1	0	0
No, but we can agree your adopting the lingo of the white supremacists is disgusting.	1	1	0	0
No, but we can agree your adopting the lingo of the white supremacists is disgusting.	0	0	0	0
No, but we can agree your adopting the lingo of the white supremacists is disgusting.	1	1	0	0
No, but we can agree your adopting the lingo of the white supremacists is disgusting.	0	0	0	0
No, but we can agree your adopting the lingo of the white supremacists is disgusting.	1	1	0	0
No, but we can agree your adopting the lingo of the white supremacists is disgusting.	0	0	0	0
No, but we can agree your adopting the lingo of the white supremacists is disgusting.	0	0	0	0
No, but we can agree your adopting the lingo of the white supremacists is disgusting.	1	1	1	0
No, but we can agree your adopting the lingo of the white supremacists is disgusting.	1	1	1	0
No, but we can agree your adopting the lingo of the white supremacists is disgusting.	1	0	0	1
No, but we can agree your adopting the lingo of the white supremacists is disgusting.	1	1	0	0
No, but we can agree your adopting the lingo of the white supremacists is disgusting.	1	1	0	0
No, but we can agree your adopting the lingo of the white supremacists is disgusting.	1	1	1	0
No, but we can agree your adopting the lingo of the white supremacists is disgusting.	0	0	0	0
I prefer the lying p***y grabber myself	1	0	0	1
I prefer the lying p***y grabber myself	1	0	0	1
I prefer the lying p***y grabber myself	1	0	0	1
I prefer the lying p***y grabber myself	1	0	0	1
I prefer the lying p***y grabber myself	1	0	0	1
I prefer the lying p***y grabber myself	0	0	0	0
I prefer the lying p***y grabber myself	1	0	0	1
I prefer the lying p***y grabber myself	1	0	0	1
I prefer the lying p***y grabber myself	1	0	0	1
I prefer the lying p***y grabber myself	1	0	0	1
I prefer the lying p***y grabber myself	1	1	0	1
I prefer the lying p***y grabber myself	1	0	0	1
I prefer the lying p***y grabber myself	1	0	0	1
I prefer the lying p***y grabber myself	1	1	1	1
I prefer the lying p***y grabber myself	0	0	0	0
I prefer the lying p***y grabber myself	1	0	0	1
I prefer the lying p***y grabber myself	1	0	0	1
I prefer the lying p***y grabber myself	1	0	0	1
I prefer the lying p***y grabber myself	1	0	0	1
I prefer the lying p***y grabber myself	1	0	0	1
that movement only applies when white people kill black people. not when black people kill black people. confusing? yes, very.	0	0	0	0
that movement only applies when white people kill black people. not when black people kill black people. confusing? yes, very.	1	1	0	0
that movement only applies when white people kill black people. not when black people kill black people. confusing? yes, very.	0	0	0	0
that movement only applies when white people kill black people. not when black people kill black people. confusing? yes, very.	1	1	0	0
that movement only applies when white people kill black people. not when black people kill black people. confusing? yes, very.	1	1	0	0
that movement only applies when white people kill black people. not when black people kill black people. confusing? yes, very.	1	1	1	0
that movement only applies when white people kill black people. not when black people kill black people. confusing? yes, very.	1	1	0	0
that movement only applies when white people kill black people. not when black people kill black people. confusing? yes, very.	1	1	0	0
that movement only applies when white people kill black people. not when black people kill black people. confusing? yes, very.	1	1	0	0
that movement only applies when white people kill black people. not when black people kill black people. confusing? yes, very.	1	1	0	1
that movement only applies when white people kill black people. not when black people kill black people. confusing? yes, very.	0	0	0	0
that movement only applies when white people kill black people. not when black people kill black people. confusing? yes, very.	0	0	0	0
that movement only applies when white people kill black people. not when black people kill black people. confusing? yes, very.	0	0	0	0
that movement only applies when white people kill black people. not when black people kill black people. confusing? yes, very.	0	0	0	0
that movement only applies when white people kill black people. not when black people kill black people. confusing? yes, very.	1	1	1	0
that movement only applies when white people kill black people. not when black people kill black people. confusing? yes, very.	1	1	1	1
that movement only applies when white people kill black people. not when black people kill black people. confusing? yes, very.	1	1	0	0
that movement only applies when white people kill black people. not when black people kill black people. confusing? yes, very.	1	1	1	0
that movement only applies when white people kill black people. not when black people kill black people. confusing? yes, very.	1	1	0	0
that movement only applies when white people kill black people. not when black people kill black people. confusing? yes, very.	0	0	0	0
Heck, at this point it's worth a shot!	0	0	0	0
Heck, at this point it's worth a shot!	0	0	0	0
Heck, at this point it's worth a shot!	0	0	0	0
Heck, at this point it's worth a shot!	0	0	0	0
Heck, at this point it's worth a shot!	0	0	0	0
Heck, at this point it's worth a shot!	0	0	0	0
Heck, at this point it's worth a shot!	0	0	0	0
Heck, at this point it's worth a shot!	0	0	0	0
Heck, at this point it's worth a shot!	0	0	0	0
Heck, at this point it's worth a shot!	0	0	0	0
Heck, at this point it's worth a shot!	0	0	0	0
Heck, at this point it's worth a shot!	0	0	0	0
Heck, at this point it's worth a shot!	0	0	0	0
Heck, at this point it's worth a shot!	0	0	0	0
Heck, at this point it's worth a shot!	0	0	0	0
Heck, at this point it's worth a shot!	0	0	0	0
Heck, at this point it's worth a shot!	0	0	0	0
Heck, at this point it's worth a shot!	0	0	0	0
Heck, at this point it's worth a shot!	0	0	0	0
Heck, at this point it's worth a shot!	0	0	0	0
ex opere operato and ex opere operantis by their fruits you shall know them...	0	0	0	0
ex opere operato and ex opere operantis by their fruits you shall know them...	0	0	0	0
ex opere operato and ex opere operantis by their fruits you shall know them...	0	0	0	0
ex opere operato and ex opere operantis by their fruits you shall know them...	0	0	0	0
ex opere operato and ex opere operantis by their fruits you shall know them...	0	0	0	0
ex opere operato and ex opere operantis by their fruits you shall know them...	0	0	0	0
ex opere operato and ex opere operantis by their fruits you shall know them...	0	0	0	0
ex opere operato and ex opere operantis by their fruits you shall know them...	0	0	0	0
ex opere operato and ex opere operantis by their fruits you shall know them...	0	0	0	0
ex opere operato and ex opere operantis by their fruits you shall know them...	0	0	0	0
ex opere operato and ex opere operantis by their fruits you shall know them...	0	0	0	0
ex opere operato and ex opere operantis by their fruits you shall know them...	0	0	0	0
ex opere operato and ex opere operantis by their fruits you shall know them...	0	0	0	0
ex opere operato and ex opere operantis by their fruits you shall know them...	0	0	0	0
ex opere operato and ex opere operantis by their fruits you shall know them...	0	0	0	0
ex opere operato and ex opere operantis by their fruits you shall know them...	0	0	0	0
ex opere operato and ex opere operantis by their fruits you shall know them...	0	0	0	0
ex opere operato and ex opere operantis by their fruits you shall know them...	0	0	0	0
ex opere operato and ex opere operantis by their fruits you shall know them...	0	0	0	0
ex opere operato and ex opere operantis by their fruits you shall know them...	0	0	0	0
Should be castrated as well!!	1	0	1	0
Should be castrated as well!!	1	0	1	0
Should be castrated as well!!	0	0	0	0
Should be castrated as well!!	1	1	1	0
Should be castrated as well!!	1	0	0	1
Should be castrated as well!!	1	0	1	0
Should be castrated as well!!	1	0	0	1
Should be castrated as well!!	0	0	0	0
Should be castrated as well!!	0	0	0	0
Should be castrated as well!!	0	0	0	0
Should be castrated as well!!	1	1	1	0
Should be castrated as well!!	1	0	0	1
Should be castrated as well!!	1	0	1	1
Should be castrated as well!!	1	0	0	1
Should be castrated as well!!	1	1	1	0
Should be castrated as well!!	1	0	1	0
Should be castrated as well!!	1	0	1	0
Should be castrated as well!!	1	0	1	0
Should be castrated as well!!	1	0	1	0
Should be castrated as well!!	1	1	1	1
now i know why i am broke.	0	0	0	0
now i know why i am broke.	0	0	0	0
now i know why i am broke.	0	0	0	0
now i know why i am broke.	0	0	0	0
now i know why i am broke.	0	0	0	0
now i know why i am broke.	0	0	0	0
now i know why i am broke.	0	0	0	0
now i know why i am broke.	0	0	0	0
now i know why i am broke.	0	0	0	0
now i know why i am broke.	0	0	0	0
now i know why i am broke.	0	0	0	0
now i know why i am broke.	0	0	0	0
now i know why i am broke.	0	0	0	0
now i know why i am broke.	0	0	0	0
now i know why i am broke.	0	0	0	0
now i know why i am broke.	0	0	0	0
now i know why i am broke.	0	0	0	0
now i know why i am broke.	0	0	0	0
now i know why i am broke.	0	0	0	0
now i know why i am broke.	0	0	0	0
Men seek to dominate the priesthood because they are jealous of female fertility	1	1	0	0
Men seek to dominate the priesthood because they are jealous of female fertility	1	1	0	0
Men seek to dominate the priesthood because they are jealous of female fertility	1	1	0	0
Men seek to dominate the priesthood because they are jealous of female fertility	1	1	0	0
Men seek to dominate the priesthood because they are jealous of female fertility	0	0	0	0
Men seek to dominate the priesthood because they are jealous of female fertility	1	1	0	0
Men seek to dominate the priesthood because they are jealous of female fertility	0	0	0	0
Men seek to dominate the priesthood because they are jealous of female fertility	1	1	0	0
Men seek to dominate the priesthood because they are jealous of female fertility	0	0	0	0
Men seek to dominate the priesthood because they are jealous of female fertility	1	1	1	0
Men seek to dominate the priesthood because they are jealous of female fertility	1	1	1	0
Men seek to dominate the priesthood because they are jealous of female fertility	0	0	0	0
Men seek to dominate the priesthood because they are jealous of female fertility	1	1	0	0
Men seek to dominate the priesthood because they are jealous of female fertility	0	0	0	0
Men seek to dominate the priesthood because they are jealous of female fertility	1	1	1	0
Men seek to dominate the priesthood because they are jealous of female fertility	1	1	0	0
Men seek to dominate the priesthood because they are jealous of female fertility	1	1	0	0
Men seek to dominate the priesthood because they are jealous of female fertility	1	1	0	0
Men seek to dominate the priesthood because they are jealous of female fertility	1	1	0	0
Men seek to dominate the priesthood because they are jealous of female fertility	1	1	1	0
Now we just have to hope that Mexicans don't have ladders.	0	0	0	0
Now we just have to hope that Mexicans don't have ladders.	1	1	0	0
Now we just have to hope that Mexicans don't have ladders.	0	0	0	0
Now we just have to hope that Mexicans don't have ladders.	1	0	1	1
Now we just have to hope that Mexicans don't have ladders.	1	1	0	0
Now we just have to hope that Mexicans don't have ladders.	0	0	0	0
Now we just have to hope that Mexicans don't have ladders.	1	1	0	0
Now we just have to hope that Mexicans don't have ladders.	0	0	0	0
Now we just have to hope that Mexicans don't have ladders.	1	1	0	0
Now we just have to hope that Mexicans don't have ladders.	1	1	1	0
Now we just have to hope that Mexicans don't have ladders.	1	1	0	0
Now we just have to hope that Mexicans don't have ladders.	1	1	0	0
Now we just have to hope that Mexicans don't have ladders.	1	1	1	0
Now we just have to hope that Mexicans don't have ladders.	1	1	0	0
Now we just have to hope that Mexicans don't have ladders.	1	1	0	0
Now we just have to hope that Mexicans don't have ladders.	0	0	0	0
Now we just have to hope that Mexicans don't have ladders.	1	1	0	0
Now we just have to hope that Mexicans don't have ladders.	1	1	0	0
Now we just have to hope that Mexicans don't have ladders.	1	1	0	0
Now we just have to hope that Mexicans don't have ladders.	0	0	0	0
Not being able to pronounce names is a Palestinian trait.	0	0	0	0
Not being able to pronounce names is a Palestinian trait.	1	1	0	0
Not being able to pronounce names is a Palestinian trait.	0	0	0	0
Not being able to pronounce names is a Palestinian trait.	0	0	0	0
Not being able to pronounce names is a Palestinian trait.	1	1	0	0
Not being able to pronounce names is a Palestinian trait.	0	0	0	0
Not being able to pronounce names is a Palestinian trait.	1	1	0	0
Not being able to pronounce names is a Palestinian trait.	1	1	0	0
Not being able to pronounce names is a Palestinian trait.	1	1	0	0
Not being able to pronounce names is a Palestinian trait.	1	1	1	0
Not being able to pronounce names is a Palestinian trait.	1	1	0	0
Not being able to pronounce names is a Palestinian trait.	1	1	0	0
Not being able to pronounce names is a Palestinian trait.	1	0	1	0
Not being able to pronounce names is a Palestinian trait.	1	1	0	0
Not being able to pronounce names is a Palestinian trait.	1	1	0	0
Not being able to pronounce names is a Palestinian trait.	0	0	0	0
Not being able to pronounce names is a Palestinian trait.	1	1	0	0
Not being able to pronounce names is a Palestinian trait.	1	1	0	0
Not being able to pronounce names is a Palestinian trait.	1	1	0	0
Not being able to pronounce names is a Palestinian trait.	1	1	0	0
Opinions are like a$$holes.................................... Everybody has got one.	1	0	0	1
Opinions are like a$$holes.................................... Everybody has got one.	1	0	0	1
Opinions are like a$$holes.................................... Everybody has got one.	0	0	0	0
Opinions are like a$$holes.................................... Everybody has got one.	1	0	0	1
Opinions are like a$$holes.................................... Everybody has got one.	1	0	0	1
Opinions are like a$$holes.................................... Everybody has got one.	1	0	0	1
Opinions are like a$$holes.................................... Everybody has got one.	0	0	0	0
Opinions are like a$$holes.................................... Everybody has got one.	1	0	1	1
Opinions are like a$$holes.................................... Everybody has got one.	1	0	0	1
Opinions are like a$$holes.................................... Everybody has got one.	1	0	0	1
Opinions are like a$$holes.................................... Everybody has got one.	1	0	0	1
Opinions are like a$$holes.................................... Everybody has got one.	1	0	0	1
Opinions are like a$$holes.................................... Everybody has got one.	1	0	0	1
Opinions are like a$$holes.................................... Everybody has got one.	1	0	0	1
Opinions are like a$$holes.................................... Everybody has got one.	1	0	0	1
Opinions are like a$$holes.................................... Everybody has got one.	0	0	0	0
Opinions are like a$$holes.................................... Everybody has got one.	1	1	0	1
Opinions are like a$$holes.................................... Everybody has got one.	1	0	0	1
Opinions are like a$$holes.................................... Everybody has got one.	1	1	0	1
Opinions are like a$$holes.................................... Everybody has got one.	1	0	0	1
They would probably boot-leg anyway....	0	0	0	0
They would probably boot-leg anyway....	0	0	0	0
They would probably boot-leg anyway....	0	0	0	0
They would probably boot-leg anyway....	0	0	0	0
They would probably boot-leg anyway....	0	0	0	0
They would probably boot-leg anyway....	0	0	0	0
They would probably boot-leg anyway....	0	0	0	0
They would probably boot-leg anyway....	0	0	0	0
They would probably boot-leg anyway....	0	0	0	0
They would probably boot-leg anyway....	0	0	0	0
They would probably boot-leg anyway....	0	0	0	0
They would probably boot-leg anyway....	0	0	0	0
They would probably boot-leg anyway....	0	0	0	0
They would probably boot-leg anyway....	0	0	0	0
They would probably boot-leg anyway....	0	0	0	0
They would probably boot-leg anyway....	0	0	0	0
They would probably boot-leg anyway....	1	1	0	0
They would probably boot-leg anyway....	0	0	0	0
They would probably boot-leg anyway....	0	0	0	0
They would probably boot-leg anyway....	0	0	0	0
I actually wish the number of gang-related homicides would increase - just as long as it's only gang members who are getting capped, and not innocent bystanders.	0	0	0	0
I actually wish the number of gang-related homicides would increase - just as long as it's only gang members who are getting capped, and not innocent bystanders.	1	1	1	0
I actually wish the number of gang-related homicides would increase - just as long as it's only gang members who are getting capped, and not innocent bystanders.	0	0	0	0
I actually wish the number of gang-related homicides would increase - just as long as it's only gang members who are getting capped, and not innocent bystanders.	1	0	0	1
I actually wish the number of gang-related homicides would increase - just as long as it's only gang members who are getting capped, and not innocent bystanders.	1	1	0	0
I actually wish the number of gang-related homicides would increase - just as long as it's only gang members who are getting capped, and not innocent bystanders.	1	1	1	0
I actually wish the number of gang-related homicides would increase - just as long as it's only gang members who are getting capped, and not innocent bystanders.	1	0	1	0
I actually wish the number of gang-related homicides would increase - just as long as it's only gang members who are getting capped, and not innocent bystanders.	1	1	1	0
I actually wish the number of gang-related homicides would increase - just as long as it's only gang members who are getting capped, and not innocent bystanders.	1	1	0	0
I actually wish the number of gang-related homicides would increase - just as long as it's only gang members who are getting capped, and not innocent bystanders.	1	1	1	0
I actually wish the number of gang-related homicides would increase - just as long as it's only gang members who are getting capped, and not innocent bystanders.	1	0	1	0
I actually wish the number of gang-related homicides would increase - just as long as it's only gang members who are getting capped, and not innocent bystanders.	1	0	0	1
I actually wish the number of gang-related homicides would increase - just as long as it's only gang members who are getting capped, and not innocent bystanders.	1	0	0	1
I actually wish the number of gang-related homicides would increase - just as long as it's only gang members who are getting capped, and not innocent bystanders.	1	0	1	0
I actually wish the number of gang-related homicides would increase - just as long as it's only gang members who are getting capped, and not innocent bystanders.	1	0	1	0
I actually wish the number of gang-related homicides would increase - just as long as it's only gang members who are getting capped, and not innocent bystanders.	0	0	0	0
I actually wish the number of gang-related homicides would increase - just as long as it's only gang members who are getting capped, and not innocent bystanders.	1	1	1	1
I actually wish the number of gang-related homicides would increase - just as long as it's only gang members who are getting capped, and not innocent bystanders.	1	0	1	0
I actually wish the number of gang-related homicides would increase - just as long as it's only gang members who are getting capped, and not innocent bystanders.	1	1	1	0
I actually wish the number of gang-related homicides would increase - just as long as it's only gang members who are getting capped, and not innocent bystanders.	1	1	0	0
Deserves his punishment.	0	0	0	0
Deserves his punishment.	0	0	0	0
Deserves his punishment.	0	0	0	0
Deserves his punishment.	0	0	0	0
Deserves his punishment.	0	0	0	0
Deserves his punishment.	0	0	0	0
Deserves his punishment.	0	0	0	0
Deserves his punishment.	0	0	0	0
Deserves his punishment.	0	0	0	0
Deserves his punishment.	0	0	0	0
Deserves his punishment.	0	0	0	0
Deserves his punishment.	0	0	0	0
Deserves his punishment.	0	0	0	0
Deserves his punishment.	0	0	0	0
Deserves his punishment.	0	0	0	0
Deserves his punishment.	0	0	0	0
Deserves his punishment.	0	0	0	0
Deserves his punishment.	0	0	0	0
Deserves his punishment.	1	0	1	0
Deserves his punishment.	0	0	0	0
Going to prison in the black community is a badge of honor.	1	1	1	0
Going to prison in the black community is a badge of honor.	0	0	0	0
Going to prison in the black community is a badge of honor.	1	1	0	0
Going to prison in the black community is a badge of honor.	1	1	0	0
Going to prison in the black community is a badge of honor.	1	1	0	0
Going to prison in the black community is a badge of honor.	0	0	0	0
Going to prison in the black community is a badge of honor.	1	1	0	0
Going to prison in the black community is a badge of honor.	1	1	0	0
Going to prison in the black community is a badge of honor.	1	1	1	0
Going to prison in the black community is a badge of honor.	1	1	0	0
Going to prison in the black community is a badge of honor.	0	0	0	0
Going to prison in the black community is a badge of honor.	1	1	1	0
Going to prison in the black community is a badge of honor.	1	1	1	0
Going to prison in the black community is a badge of honor.	1	1	0	0
Going to prison in the black community is a badge of honor.	1	1	0	0
Going to prison in the black community is a badge of honor.	1	1	0	0
Going to prison in the black community is a badge of honor.	1	1	0	0
Going to prison in the black community is a badge of honor.	1	1	1	0
Going to prison in the black community is a badge of honor.	1	1	0	0
Going to prison in the black community is a badge of honor.	1	1	0	0
You wouldn't know "civil" if it hit you in the face.	0	0	0	0
You wouldn't know "civil" if it hit you in the face.	0	0	0	0
You wouldn't know "civil" if it hit you in the face.	0	0	0	0
You wouldn't know "civil" if it hit you in the face.	0	0	0	0
You wouldn't know "civil" if it hit you in the face.	0	0	0	0
You wouldn't know "civil" if it hit you in the face.	0	0	0	0
You wouldn't know "civil" if it hit you in the face.	0	0	0	0
You wouldn't know "civil" if it hit you in the face.	0	0	0	0
You wouldn't know "civil" if it hit you in the face.	0	0	0	0
You wouldn't know "civil" if it hit you in the face.	0	0	0	0
You wouldn't know "civil" if it hit you in the face.	0	0	0	0
You wouldn't know "civil" if it hit you in the face.	0	0	0	0
You wouldn't know "civil" if it hit you in the face.	1	1	1	0
You wouldn't know "civil" if it hit you in the face.	0	0	0	0
You wouldn't know "civil" if it hit you in the face.	0	0	0	0
You wouldn't know "civil" if it hit you in the face.	0	0	0	0
You wouldn't know "civil" if it hit you in the face.	0	0	0	0
You wouldn't know "civil" if it hit you in the face.	1	1	0	0
You wouldn't know "civil" if it hit you in the face.	0	0	0	0
You wouldn't know "civil" if it hit you in the face.	0	0	0	0
You're threatening to hunt him down and execute him?	0	0	0	0
You're threatening to hunt him down and execute him?	0	0	0	0
You're threatening to hunt him down and execute him?	1	1	1	0
You're threatening to hunt him down and execute him?	1	0	1	0
You're threatening to hunt him down and execute him?	0	0	0	0
You're threatening to hunt him down and execute him?	1	1	1	1
You're threatening to hunt him down and execute him?	0	0	0	0
You're threatening to hunt him down and execute him?	0	0	0	0
You're threatening to hunt him down and execute him?	0	0	0	0
You're threatening to hunt him down and execute him?	0	0	0	0
You're threatening to hunt him down and execute him?	0	0	0	0
You're threatening to hunt him down and execute him?	0	0	0	0
You're threatening to hunt him down and execute him?	1	0	1	0
You're threatening to hunt him down and execute him?	0	0	0	0
You're threatening to hunt him down and execute him?	0	0	0	0
You're threatening to hunt him down and execute him?	0	0	0	0
You're threatening to hunt him down and execute him?	0	0	0	0
You're threatening to hunt him down and execute him?	0	0	0	0
You're threatening to hunt him down and execute him?	1	0	1	0
You're threatening to hunt him down and execute him?	0	0	0	0
Killing terrorists before they kill us is a valid foreign policy.	1	0	1	0
Killing terrorists before they kill us is a valid foreign policy.	0	0	0	0
Killing terrorists before they kill us is a valid foreign policy.	1	1	0	0
Killing terrorists before they kill us is a valid foreign policy.	1	0	1	0
Killing terrorists before they kill us is a valid foreign policy.	1	0	1	0
Killing terrorists before they kill us is a valid foreign policy.	1	0	1	1
Killing terrorists before they kill us is a valid foreign policy.	0	0	0	0
Killing terrorists before they kill us is a valid foreign policy.	0	0	0	0
Killing terrorists before they kill us is a valid foreign policy.	1	1	1	0
Killing terrorists before they kill us is a valid foreign policy.	1	0	1	0
Killing terrorists before they kill us is a valid foreign policy.	1	0	1	0
Killing terrorists before they kill us is a valid foreign policy.	1	1	1	0
Killing terrorists before they kill us is a valid foreign policy.	1	0	1	0
Killing terrorists before they kill us is a valid foreign policy.	1	0	1	0
Killing terrorists before they kill us is a valid foreign policy.	1	0	1	0
Killing terrorists before they kill us is a valid foreign policy.	0	0	0	0
Killing terrorists before they kill us is a valid foreign policy.	0	0	0	0
Killing terrorists before they kill us is a valid foreign policy.	1	1	1	0
Killing terrorists before they kill us is a valid foreign policy.	1	0	1	0
Killing terrorists before they kill us is a valid foreign policy.	1	0	1	0
and layoffs, they love layoffs	0	0	0	0
and layoffs, they love layoffs	0	0	0	0
and layoffs, they love layoffs	0	0	0	0
and layoffs, they love layoffs	0	0	0	0
and layoffs, they love layoffs	0	0	0	0
and layoffs, they love layoffs	0	0	0	0
and layoffs, they love layoffs	0	0	0	0
and layoffs, they love layoffs	0	0	0	0
and layoffs, they love layoffs	0	0	0	0
and layoffs, they love layoffs	0	0	0	0
and layoffs, they love layoffs	0	0	0	0
and layoffs, they love layoffs	0	0	0	0
and layoffs, they love layoffs	0	0	0	0
and layoffs, they love layoffs	0	0	0	0
and layoffs, they love layoffs	0	0	0	0
and layoffs, they love layoffs	0	0	0	0
and layoffs, they love layoffs	0	0	0	0
and layoffs, they love layoffs	0	0	0	0
and layoffs, they love layoffs	0	0	0	0
and layoffs, they love layoffs	0	0	0	0
Some of those questions are simply weird...strangely phrased...not applicable to most youth, more for those at least 25 or over...	0	0	0	0
Some of those questions are simply weird...strangely phrased...not applicable to most youth, more for those at least 25 or over...	0	0	0	0
Some of those questions are simply weird...strangely phrased...not applicable to most youth, more for those at least 25 or over...	0	0	0	0
Some of those questions are simply weird...strangely phrased...not applicable to most youth, more for those at least 25 or over...	0	0	0	0
Some of those questions are simply weird...strangely phrased...not applicable to most youth, more for those at least 25 or over...	0	0	0	0
Some of those questions are simply weird...strangely phrased...not applicable to most youth, more for those at least 25 or over...	0	0	0	0
Some of those questions are simply weird...strangely phrased...not applicable to most youth, more for those at least 25 or over...	0	0	0	0
Some of those questions are simply weird...strangely phrased...not applicable to most youth, more for those at least 25 or over...	0	0	0	0
Some of those questions are simply weird...strangely phrased...not applicable to most youth, more for those at least 25 or over...	0	0	0	0
Some of those questions are simply weird...strangely phrased...not applicable to most youth, more for those at least 25 or over...	0	0	0	0
Some of those questions are simply weird...strangely phrased...not applicable to most youth, more for those at least 25 or over...	0	0	0	0
Some of those questions are simply weird...strangely phrased...not applicable to most youth, more for those at least 25 or over...	0	0	0	0
Some of those questions are simply weird...strangely phrased...not applicable to most youth, more for those at least 25 or over...	0	0	0	0
Some of those questions are simply weird...strangely phrased...not applicable to most youth, more for those at least 25 or over...	0	0	0	0
Some of those questions are simply weird...strangely phrased...not applicable to most youth, more for those at least 25 or over...	0	0	0	0
Some of those questions are simply weird...strangely phrased...not applicable to most youth, more for those at least 25 or over...	0	0	0	0
Some of those questions are simply weird...strangely phrased...not applicable to most youth, more for those at least 25 or over...	0	0	0	0
Some of those questions are simply weird...strangely phrased...not applicable to most youth, more for those at least 25 or over...	0	0	0	0
Some of those questions are simply weird...strangely phrased...not applicable to most youth, more for those at least 25 or over...	0	0	0	0
Some of those questions are simply weird...strangely phrased...not applicable to most youth, more for those at least 25 or over...	0	0	0	0
#whitefragilitycankissmyass #muslimfragilitycanlickmydogsballs	1	1	1	0
#whitefragilitycankissmyass #muslimfragilitycanlickmydogsballs	1	1	0	1
#whitefragilitycankissmyass #muslimfragilitycanlickmydogsballs	1	1	0	1
#whitefragilitycankissmyass #muslimfragilitycanlickmydogsballs	1	0	0	1
#whitefragilitycankissmyass #muslimfragilitycanlickmydogsballs	1	1	0	1
#whitefragilitycankissmyass #muslimfragilitycanlickmydogsballs	1	1	0	1
#whitefragilitycankissmyass #muslimfragilitycanlickmydogsballs	1	1	0	1
#whitefragilitycankissmyass #muslimfragilitycanlickmydogsballs	1	1	1	1
#whitefragilitycankissmyass #muslimfragilitycanlickmydogsballs	1	1	0	1
#whitefragilitycankissmyass #muslimfragilitycanlickmydogsballs	1	1	0	1
#whitefragilitycankissmyass #muslimfragilitycanlickmydogsballs	1	0	0	1
#whitefragilitycankissmyass #muslimfragilitycanlickmydogsballs	0	0	0	0
#whitefragilitycankissmyass #muslimfragilitycanlickmydogsballs	1	1	0	1
#whitefragilitycankissmyass #muslimfragilitycanlickmydogsballs	1	1	0	1
#whitefragilitycankissmyass #muslimfragilitycanlickmydogsballs	1	1	0	1
#whitefragilitycankissmyass #muslimfragilitycanlickmydogsballs	1	1	0	1
#whitefragilitycankissmyass #muslimfragilitycanlickmydogsballs	1	1	0	1
#whitefragilitycankissmyass #muslimfragilitycanlickmydogsballs	1	1	0	1
#whitefragilitycankissmyass #muslimfragilitycanlickmydogsballs	1	1	1	1
#whitefragilitycankissmyass #muslimfragilitycanlickmydogsballs	1	1	1	1
Well if it gets rid of some of the liberal pinko's out of there that will probably be a good thing.	1	1	1	0
Well if it gets rid of some of the liberal pinko's out of there that will probably be a good thing.	1	0	1	0
Well if it gets rid of some of the liberal pinko's out of there that will probably be a good thing.	1	1	1	0
Well if it gets rid of some of the liberal pinko's out of there that will probably be a good thing.	0	0	0	0
Well if it gets rid of some of the liberal pinko's out of there that will probably be a good thing.	0	0	0	0
Well if it gets rid of some of the liberal pinko's out of there that will probably be a good thing.	1	1	0	0
Well if it gets rid of some of the liberal pinko's out of there that will probably be a good thing.	1	1	0	0
Well if it gets rid of some of the liberal pinko's out of there that will probably be a good thing.	1	0	1	0
Well if it gets rid of some of the liberal pinko's out of there that will probably be a good thing.	1	1	1	0
Well if it gets rid of some of the liberal pinko's out of there that will probably be a good thing.	1	1	1	1
Well if it gets rid of some of the liberal pinko's out of there that will probably be a good thing.	1	0	0	1
Well if it gets rid of some of the liberal pinko's out of there that will probably be a good thing.	0	0	0	0
Well if it gets rid of some of the liberal pinko's out of there that will probably be a good thing.	0	0	0	0
Well if it gets rid of some of the liberal pinko's out of there that will probably be a good thing.	1	1	1	0
Well if it gets rid of some of the liberal pinko's out of there that will probably be a good thing.	0	0	0	0
Well if it gets rid of some of the liberal pinko's out of there that will probably be a good thing.	1	1	0	0
Well if it gets rid of some of the liberal pinko's out of there that will probably be a good thing.	1	0	1	0
Well if it gets rid of some of the liberal pinko's out of there that will probably be a good thing.	1	1	1	0
Well if it gets rid of some of the liberal pinko's out of there that will probably be a good thing.	1	1	0	0
Well if it gets rid of some of the liberal pinko's out of there that will probably be a good thing.	1	1	1	0
Who cares?	0	0	0	0
Who cares?	0	0	0	0
Who cares?	0	0	0	0
Who cares?	0	0	0	0
Who cares?	0	0	0	0
Who cares?	0	0	0	0
Who cares?	0	0	0	0
Who cares?	0	0	0	0
Who cares?	0	0	0	0
Who cares?	0	0	0	0
Who cares?	0	0	0	0
Who cares?	0	0	0	0
Who cares?	0	0	0	0
Who cares?	0	0	0	0
Who cares?	0	0	0	0
Who cares?	0	0	0	0
Who cares?	0	0	0	0
Who cares?	0	0	0	0
Who cares?	0	0	0	0
Who cares?	0	0	0	0
They want to set up a caliphate and enslave or kill all "non-believers". They need to be killed.	1	0	1	0
They want to set up a caliphate and enslave or kill all "non-believers". They need to be killed.	1	0	1	0
They want to set up a caliphate and enslave or kill all "non-believers". They need to be killed.	0	0	0	0
They want to set up a caliphate and enslave or kill all "non-believers". They need to be killed.	1	1	1	0
They want to set up a caliphate and enslave or kill all "non-believers". They need to be killed.	1	0	1	1
They want to set up a caliphate and enslave or kill all "non-believers". They need to be killed.	1	0	1	1
They want to set up a caliphate and enslave or kill all "non-believers". They need to be killed.	1	0	1	0
They want to set up a caliphate and enslave or kill all "non-believers". They need to be killed.	1	1	1	0
They want to set up a caliphate and enslave or kill all "non-believers". They need to be killed.	0	0	0	0
They want to set up a caliphate and enslave or kill all "non-believers". They need to be killed.	1	1	1	1
They want to set up a caliphate and enslave or kill all "non-believers". They need to be killed.	1	1	1	0
They want to set up a caliphate and enslave or kill all "non-believers". They need to be killed.	0	0	0	0
They want to set up a caliphate and enslave or kill all "non-believers". They need to be killed.	1	1	1	0
They want to set up a caliphate and enslave or kill all "non-believers". They need to be killed.	1	1	1	0
They want to set up a caliphate and enslave or kill all "non-believers". They need to be killed.	1	1	1	0
They want to set up a caliphate and enslave or kill all "non-believers". They need to be killed.	1	1	1	0
They want to set up a caliphate and enslave or kill all "non-believers". They need to be killed.	1	1	1	1
They want to set up a caliphate and enslave or kill all "non-believers". They need to be killed.	1	1	1	0
They want to set up a caliphate and enslave or kill all "non-believers". They need to be killed.	1	1	1	1
They want to set up a caliphate and enslave or kill all "non-believers". They need to be killed.	1	0	1	0
Agreed, a nuanced life is not necessarily an unprincipled or indecisive one. Such perspective used to be called wisdom.	0	0	0	0
Agreed, a nuanced life is not necessarily an unprincipled or indecisive one. Such perspective used to be called wisdom.	0	0	0	0
Agreed, a nuanced life is not necessarily an unprincipled or indecisive one. Such perspective used to be called wisdom.	0	0	0	0
Agreed, a nuanced life is not necessarily an unprincipled or indecisive one. Such perspective used to be called wisdom.	0	0	0	0
Agreed, a nuanced life is not necessarily an unprincipled or indecisive one. Such perspective used to be called wisdom.	0	0	0	0
Agreed, a nuanced life is not necessarily an unprincipled or indecisive one. Such perspective used to be called wisdom.	0	0	0	0
Agreed, a nuanced life is not necessarily an unprincipled or indecisive one. Such perspective used to be called wisdom.	0	0	0	0
Agreed, a nuanced life is not necessarily an unprincipled or indecisive one. Such perspective used to be called wisdom.	0	0	0	0
Agreed, a nuanced life is not necessarily an unprincipled or indecisive one. Such perspective used to be called wisdom.	0	0	0	0
Agreed, a nuanced life is not necessarily an unprincipled or indecisive one. Such perspective used to be called wisdom.	0	0	0	0
Agreed, a nuanced life is not necessarily an unprincipled or indecisive one. Such perspective used to be called wisdom.	0	0	0	0
Agreed, a nuanced life is not necessarily an unprincipled or indecisive one. Such perspective used to be called wisdom.	0	0	0	0
Agreed, a nuanced life is not necessarily an unprincipled or indecisive one. Such perspective used to be called wisdom.	0	0	0	0
Agreed, a nuanced life is not necessarily an unprincipled or indecisive one. Such perspective used to be called wisdom.	0	0	0	0
Agreed, a nuanced life is not necessarily an unprincipled or indecisive one. Such perspective used to be called wisdom.	0	0	0	0
Agreed, a nuanced life is not necessarily an unprincipled or indecisive one. Such perspective used to be called wisdom.	0	0	0	0
Agreed, a nuanced life is not necessarily an unprincipled or indecisive one. Such perspective used to be called wisdom.	1	1	1	0
Agreed, a nuanced life is not necessarily an unprincipled or indecisive one. Such perspective used to be called wisdom.	0	0	0	0
Agreed, a nuanced life is not necessarily an unprincipled or indecisive one. Such perspective used to be called wisdom.	0	0	0	0
Agreed, a nuanced life is not necessarily an unprincipled or indecisive one. Such perspective used to be called wisdom.	0	0	0	0
The creativity of those kids is wonderful and the teacher developed a great lesson plan. This should be all over the media.	0	0	0	0
The creativity of those kids is wonderful and the teacher developed a great lesson plan. This should be all over the media.	0	0	0	0
The creativity of those kids is wonderful and the teacher developed a great lesson plan. This should be all over the media.	0	0	0	0
The creativity of those kids is wonderful and the teacher developed a great lesson plan. This should be all over the media.	0	0	0	0
The creativity of those kids is wonderful and the teacher developed a great lesson plan. This should be all over the media.	0	0	0	0
The creativity of those kids is wonderful and the teacher developed a great lesson plan. This should be all over the media.	0	0	0	0
The creativity of those kids is wonderful and the teacher developed a great lesson plan. This should be all over the media.	0	0	0	0
The creativity of those kids is wonderful and the teacher developed a great lesson plan. This should be all over the media.	0	0	0	0
The creativity of those kids is wonderful and the teacher developed a great lesson plan. This should be all over the media.	0	0	0	0
The creativity of those kids is wonderful and the teacher developed a great lesson plan. This should be all over the media.	0	0	0	0
The creativity of those kids is wonderful and the teacher developed a great lesson plan. This should be all over the media.	0	0	0	0
The creativity of those kids is wonderful and the teacher developed a great lesson plan. This should be all over the media.	0	0	0	0
The creativity of those kids is wonderful and the teacher developed a great lesson plan. This should be all over the media.	0	0	0	0
The creativity of those kids is wonderful and the teacher developed a great lesson plan. This should be all over the media.	0	0	0	0
The creativity of those kids is wonderful and the teacher developed a great lesson plan. This should be all over the media.	0	0	0	0
The creativity of those kids is wonderful and the teacher developed a great lesson plan. This should be all over the media.	0	0	0	0
The creativity of those kids is wonderful and the teacher developed a great lesson plan. This should be all over the media.	0	0	0	0
The creativity of those kids is wonderful and the teacher developed a great lesson plan. This should be all over the media.	0	0	0	0
The creativity of those kids is wonderful and the teacher developed a great lesson plan. This should be all over the media.	0	0	0	0
The creativity of those kids is wonderful and the teacher developed a great lesson plan. This should be all over the media.	0	0	0	0
"The sign said long haired hippie people need not apply!"	0	0	0	0
"The sign said long haired hippie people need not apply!"	0	0	0	0
"The sign said long haired hippie people need not apply!"	0	0	0	0
"The sign said long haired hippie people need not apply!"	1	1	0	0
"The sign said long haired hippie people need not apply!"	0	0	0	0
"The sign said long haired hippie people need not apply!"	1	0	1	0
"The sign said long haired hippie people need not apply!"	0	0	0	0
"The sign said long haired hippie people need not apply!"	1	1	0	0
"The sign said long haired hippie people need not apply!"	0	0	0	0
"The sign said long haired hippie people need not apply!"	1	0	1	0
"The sign said long haired hippie people need not apply!"	0	0	0	0
"The sign said long haired hippie people need not apply!"	0	0	0	0
"The sign said long haired hippie people need not apply!"	1	1	1	0
"The sign said long haired hippie people need not apply!"	0	0	0	0
"The sign said long haired hippie people need not apply!"	0	0	0	0
"The sign said long haired hippie people need not apply!"	0	0	0	0
"The sign said long haired hippie people need not apply!"	1	1	1	0
"The sign said long haired hippie people need not apply!"	0	0	0	0
"The sign said long haired hippie people need not apply!"	1	1	0	0
"The sign said long haired hippie people need not apply!"	0	0	0	0
If these deaths were of anyone but white people, liberals would be ladeling blame on society and demand it be dismantled.	0	0	0	0
If these deaths were of anyone but white people, liberals would be ladeling blame on society and demand it be dismantled.	1	1	0	0
If these deaths were of anyone but white people, liberals would be ladeling blame on society and demand it be dismantled.	0	0	0	0
If these deaths were of anyone but white people, liberals would be ladeling blame on society and demand it be dismantled.	1	1	0	0
If these deaths were of anyone but white people, liberals would be ladeling blame on society and demand it be dismantled.	0	0	0	0
If these deaths were of anyone but white people, liberals would be ladeling blame on society and demand it be dismantled.	1	1	1	0
If these deaths were of anyone but white people, liberals would be ladeling blame on society and demand it be dismantled.	1	1	0	0
If these deaths were of anyone but white people, liberals would be ladeling blame on society and demand it be dismantled.	0	0	0	0
If these deaths were of anyone but white people, liberals would be ladeling blame on society and demand it be dismantled.	1	1	1	0
If these deaths were of anyone but white people, liberals would be ladeling blame on society and demand it be dismantled.	1	1	1	0
If these deaths were of anyone but white people, liberals would be ladeling blame on society and demand it be dismantled.	1	1	0	0
If these deaths were of anyone but white people, liberals would be ladeling blame on society and demand it be dismantled.	0	0	0	0
If these deaths were of anyone but white people, liberals would be ladeling blame on society and demand it be dismantled.	1	1	1	0
If these deaths were of anyone but white people, liberals would be ladeling blame on society and demand it be dismantled.	0	0	0	0
If these deaths were of anyone but white people, liberals would be ladeling blame on society and demand it be dismantled.	1	1	0	0
If these deaths were of anyone but white people, liberals would be ladeling blame on society and demand it be dismantled.	0	0	0	0
If these deaths were of anyone but white people, liberals would be ladeling blame on society and demand it be dismantled.	1	1	0	0
If these deaths were of anyone but white people, liberals would be ladeling blame on society and demand it be dismantled.	0	0	0	0
If these deaths were of anyone but white people, liberals would be ladeling blame on society and demand it be dismantled.	1	1	1	0
If these deaths were of anyone but white people, liberals would be ladeling blame on society and demand it be dismantled.	0	0	0	0
Women will always be seen as a threat to an institutional church that operates like a male cult.	1	1	0	0
Women will always be seen as a threat to an institutional church that operates like a male cult.	1	1	1	0
Women will always be seen as a threat to an institutional church that operates like a male cult.	1	1	0	0
Women will always be seen as a threat to an institutional church that operates like a male cult.	0	0	0	0
Women will always be seen as a threat to an institutional church that operates like a male cult.	1	1	0	0
Women will always be seen as a threat to an institutional church that operates like a male cult.	1	1	0	0
Women will always be seen as a threat to an institutional church that operates like a male cult.	0	0	0	0
Women will always be seen as a threat to an institutional church that operates like a male cult.	1	1	0	0
Women will always be seen as a threat to an institutional church that operates like a male cult.	1	1	1	0
Women will always be seen as a threat to an institutional church that operates like a male cult.	1	1	1	0
Women will always be seen as a threat to an institutional church that operates like a male cult.	1	1	0	0
Women will always be seen as a threat to an institutional church that operates like a male cult.	1	1	1	0
Women will always be seen as a threat to an institutional church that operates like a male cult.	0	0	0	0
Women will always be seen as a threat to an institutional church that operates like a male cult.	0	0	0	0
Women will always be seen as a threat to an institutional church that operates like a male cult.	0	0	0	0
Women will always be seen as a threat to an institutional church that operates like a male cult.	1	1	0	0
Women will always be seen as a threat to an institutional church that operates like a male cult.	1	1	0	0
Women will always be seen as a threat to an institutional church that operates like a male cult.	1	1	0	0
Women will always be seen as a threat to an institutional church that operates like a male cult.	1	1	0	0
Women will always be seen as a threat to an institutional church that operates like a male cult.	1	1	0	0
Disgusting that they are involving children with a substance that gets people high. You women should be ashamed of yourselves !	0	0	0	0
Disgusting that they are involving children with a substance that gets people high. You women should be ashamed of yourselves !	1	1	1	0
Disgusting that they are involving children with a substance that gets people high. You women should be ashamed of yourselves !	0	0	0	0
Disgusting that they are involving children with a substance that gets people high. You women should be ashamed of yourselves !	1	1	0	0
Disgusting that they are involving children with a substance that gets people high. You women should be ashamed of yourselves !	1	1	0	0
Disgusting that they are involving children with a substance that gets people high. You women should be ashamed of yourselves !	1	1	0	0
Disgusting that they are involving children with a substance that gets people high. You women should be ashamed of yourselves !	0	0	0	0
Disgusting that they are involving children with a substance that gets people high. You women should be ashamed of yourselves !	1	1	0	0
Disgusting that they are involving children with a substance that gets people high. You women should be ashamed of yourselves !	0	0	0	0
Disgusting that they are involving children with a substance that gets people high. You women should be ashamed of yourselves !	1	1	0	0
Disgusting that they are involving children with a substance that gets people high. You women should be ashamed of yourselves !	1	1	0	0
Disgusting that they are involving children with a substance that gets people high. You women should be ashamed of yourselves !	1	1	1	0
Disgusting that they are involving children with a substance that gets people high. You women should be ashamed of yourselves !	0	0	0	0
Disgusting that they are involving children with a substance that gets people high. You women should be ashamed of yourselves !	0	0	0	0
Disgusting that they are involving children with a substance that gets people high. You women should be ashamed of yourselves !	1	1	0	0
Disgusting that they are involving children with a substance that gets people high. You women should be ashamed of yourselves !	1	1	0	0
Disgusting that they are involving children with a substance that gets people high. You women should be ashamed of yourselves !	1	0	1	0
Disgusting that they are involving children with a substance that gets people high. You women should be ashamed of yourselves !	0	0	0	0
Disgusting that they are involving children with a substance that gets people high. You women should be ashamed of yourselves !	1	1	0	0
Disgusting that they are involving children with a substance that gets people high. You women should be ashamed of yourselves !	1	1	0	0
I hope it hurt.	0	0	0	0
I hope it hurt.	0	0	0	0
I hope it hurt.	1	0	1	0
I hope it hurt.	1	0	1	0
I hope it hurt.	0	0	0	0
I hope it hurt.	0	0	0	0
I hope it hurt.	0	0	0	0
I hope it hurt.	0	0	0	0
I hope it hurt.	0	0	0	0
I hope it hurt.	1	0	1	0
I hope it hurt.	0	0	0	0
I hope it hurt.	0	0	0	0
I hope it hurt.	0	0	0	0
I hope it hurt.	0	0	0	0
I hope it hurt.	0	0	0	0
I hope it hurt.	0	0	0	0
I hope it hurt.	1	0	1	0
I hope it hurt.	0	0	0	0
I hope it hurt.	0	0	0	0
I hope it hurt.	0	0	0	0
It sucks that a couple/ individual that is low income and chooses the responsible path of not procreating will not likely qualify for any assistance programs.	0	0	0	0
It sucks that a couple/ individual that is low income and chooses the responsible path of not procreating will not likely qualify for any assistance programs.	1	1	1	0
It sucks that a couple/ individual that is low income and chooses the responsible path of not procreating will not likely qualify for any assistance programs.	0	0	0	0
It sucks that a couple/ individual that is low income and chooses the responsible path of not procreating will not likely qualify for any assistance programs.	0	0	0	0
It sucks that a couple/ individual that is low income and chooses the responsible path of not procreating will not likely qualify for any assistance programs.	0	0	0	0
It sucks that a couple/ individual that is low income and chooses the responsible path of not procreating will not likely qualify for any assistance programs.	0	0	0	0
It sucks that a couple/ individual that is low income and chooses the responsible path of not procreating will not likely qualify for any assistance programs.	0	0	0	0
It sucks that a couple/ individual that is low income and chooses the responsible path of not procreating will not likely qualify for any assistance programs.	0	0	0	0
It sucks that a couple/ individual that is low income and chooses the responsible path of not procreating will not likely qualify for any assistance programs.	0	0	0	0
It sucks that a couple/ individual that is low income and chooses the responsible path of not procreating will not likely qualify for any assistance programs.	1	0	1	0
It sucks that a couple/ individual that is low income and chooses the responsible path of not procreating will not likely qualify for any assistance programs.	1	1	0	0
It sucks that a couple/ individual that is low income and chooses the responsible path of not procreating will not likely qualify for any assistance programs.	0	0	0	0
It sucks that a couple/ individual that is low income and chooses the responsible path of not procreating will not likely qualify for any assistance programs.	0	0	0	0
It sucks that a couple/ individual that is low income and chooses the responsible path of not procreating will not likely qualify for any assistance programs.	0	0	0	0
It sucks that a couple/ individual that is low income and chooses the responsible path of not procreating will not likely qualify for any assistance programs.	1	1	0	0
It sucks that a couple/ individual that is low income and chooses the responsible path of not procreating will not likely qualify for any assistance programs.	0	0	0	0
It sucks that a couple/ individual that is low income and chooses the responsible path of not procreating will not likely qualify for any assistance programs.	0	0	0	0
It sucks that a couple/ individual that is low income and chooses the responsible path of not procreating will not likely qualify for any assistance programs.	0	0	0	0
It sucks that a couple/ individual that is low income and chooses the responsible path of not procreating will not likely qualify for any assistance programs.	0	0	0	0
It sucks that a couple/ individual that is low income and chooses the responsible path of not procreating will not likely qualify for any assistance programs.	0	0	0	0
I hope you're having fun abusing me.	0	0	0	0
I hope you're having fun abusing me.	0	0	0	0
I hope you're having fun abusing me.	0	0	0	0
I hope you're having fun abusing me.	0	0	0	0
I hope you're having fun abusing me.	0	0	0	0
I hope you're having fun abusing me.	0	0	0	0
I hope you're having fun abusing me.	0	0	0	0
I hope you're having fun abusing me.	0	0	0	0
I hope you're having fun abusing me.	1	1	1	0
I hope you're having fun abusing me.	0	0	0	0
I hope you're having fun abusing me.	0	0	0	0
I hope you're having fun abusing me.	0	0	0	0
I hope you're having fun abusing me.	1	0	1	0
I hope you're having fun abusing me.	1	0	1	0
I hope you're having fun abusing me.	0	0	0	0
I hope you're having fun abusing me.	0	0	0	0
I hope you're having fun abusing me.	1	0	1	0
I hope you're having fun abusing me.	0	0	0	0
I hope you're having fun abusing me.	0	0	0	0
I hope you're having fun abusing me.	0	0	0	0
So next time you're in a dark alley and someone with a knife "insists" you give him your wallet, you'll remember this, right? Not illegal!	0	0	0	0
So next time you're in a dark alley and someone with a knife "insists" you give him your wallet, you'll remember this, right? Not illegal!	0	0	0	0
So next time you're in a dark alley and someone with a knife "insists" you give him your wallet, you'll remember this, right? Not illegal!	0	0	0	0
So next time you're in a dark alley and someone with a knife "insists" you give him your wallet, you'll remember this, right? Not illegal!	0	0	0	0
So next time you're in a dark alley and someone with a knife "insists" you give him your wallet, you'll remember this, right? Not illegal!	0	0	0	0
So next time you're in a dark alley and someone with a knife "insists" you give him your wallet, you'll remember this, right? Not illegal!	0	0	0	0
So next time you're in a dark alley and someone with a knife "insists" you give him your wallet, you'll remember this, right? Not illegal!	0	0	0	0
So next time you're in a dark alley and someone with a knife "insists" you give him your wallet, you'll remember this, right? Not illegal!	0	0	0	0
So next time you're in a dark alley and someone with a knife "insists" you give him your wallet, you'll remember this, right? Not illegal!	1	1	0	0
So next time you're in a dark alley and someone with a knife "insists" you give him your wallet, you'll remember this, right? Not illegal!	1	0	0	1
So next time you're in a dark alley and someone with a knife "insists" you give him your wallet, you'll remember this, right? Not illegal!	0	0	0	0
So next time you're in a dark alley and someone with a knife "insists" you give him your wallet, you'll remember this, right? Not illegal!	0	0	0	0
So next time you're in a dark alley and someone with a knife "insists" you give him your wallet, you'll remember this, right? Not illegal!	1	0	1	0
So next time you're in a dark alley and someone with a knife "insists" you give him your wallet, you'll remember this, right? Not illegal!	1	0	1	0
So next time you're in a dark alley and someone with a knife "insists" you give him your wallet, you'll remember this, right? Not illegal!	0	0	0	0
So next time you're in a dark alley and someone with a knife "insists" you give him your wallet, you'll remember this, right? Not illegal!	0	0	0	0
So next time you're in a dark alley and someone with a knife "insists" you give him your wallet, you'll remember this, right? Not illegal!	1	0	1	0
So next time you're in a dark alley and someone with a knife "insists" you give him your wallet, you'll remember this, right? Not illegal!	0	0	0	0
So next time you're in a dark alley and someone with a knife "insists" you give him your wallet, you'll remember this, right? Not illegal!	0	0	0	0
So next time you're in a dark alley and someone with a knife "insists" you give him your wallet, you'll remember this, right? Not illegal!	0	0	0	0
That wasn't a randopm act of kindness. That was two hater buying more hate.	0	0	0	0
That wasn't a randopm act of kindness. That was two hater buying more hate.	0	0	0	0
That wasn't a randopm act of kindness. That was two hater buying more hate.	0	0	0	0
That wasn't a randopm act of kindness. That was two hater buying more hate.	0	0	0	0
That wasn't a randopm act of kindness. That was two hater buying more hate.	0	0	0	0
That wasn't a randopm act of kindness. That was two hater buying more hate.	0	0	0	0
That wasn't a randopm act of kindness. That was two hater buying more hate.	0	0	0	0
That wasn't a randopm act of kindness. That was two hater buying more hate.	0	0	0	0
That wasn't a randopm act of kindness. That was two hater buying more hate.	0	0	0	0
That wasn't a randopm act of kindness. That was two hater buying more hate.	0	0	0	0
That wasn't a randopm act of kindness. That was two hater buying more hate.	0	0	0	0
That wasn't a randopm act of kindness. That was two hater buying more hate.	0	0	0	0
That wasn't a randopm act of kindness. That was two hater buying more hate.	0	0	0	0
That wasn't a randopm act of kindness. That was two hater buying more hate.	0	0	0	0
That wasn't a randopm act of kindness. That was two hater buying more hate.	0	0	0	0
That wasn't a randopm act of kindness. That was two hater buying more hate.	0	0	0	0
That wasn't a randopm act of kindness. That was two hater buying more hate.	1	1	0	0
That wasn't a randopm act of kindness. That was two hater buying more hate.	0	0	0	0
That wasn't a randopm act of kindness. That was two hater buying more hate.	0	0	0	0
That wasn't a randopm act of kindness. That was two hater buying more hate.	0	0	0	0
If only there had been a good bear with a gun in the area...	1	0	1	0
If only there had been a good bear with a gun in the area...	0	0	0	0
If only there had been a good bear with a gun in the area...	0	0	0	0
If only there had been a good bear with a gun in the area...	0	0	0	0
If only there had been a good bear with a gun in the area...	0	0	0	0
If only there had been a good bear with a gun in the area...	0	0	0	0
If only there had been a good bear with a gun in the area...	1	0	1	0
If only there had been a good bear with a gun in the area...	0	0	0	0
If only there had been a good bear with a gun in the area...	0	0	0	0
If only there had been a good bear with a gun in the area...	0	0	0	0
If only there had been a good bear with a gun in the area...	0	0	0	0
If only there had been a good bear with a gun in the area...	1	0	1	0
If only there had been a good bear with a gun in the area...	0	0	0	0
If only there had been a good bear with a gun in the area...	0	0	0	0
If only there had been a good bear with a gun in the area...	1	0	1	0
If only there had been a good bear with a gun in the area...	1	0	1	0
If only there had been a good bear with a gun in the area...	1	0	1	0
If only there had been a good bear with a gun in the area...	0	0	0	0
If only there had been a good bear with a gun in the area...	1	0	1	0
If only there had been a good bear with a gun in the area...	1	0	1	0
Why shouldn't a black man be able to open carry without getting shot? After all, white intoxicated guys do it all the time.	1	1	0	0
Why shouldn't a black man be able to open carry without getting shot? After all, white intoxicated guys do it all the time.	0	0	0	0
Why shouldn't a black man be able to open carry without getting shot? After all, white intoxicated guys do it all the time.	0	0	0	0
Why shouldn't a black man be able to open carry without getting shot? After all, white intoxicated guys do it all the time.	0	0	0	0
Why shouldn't a black man be able to open carry without getting shot? After all, white intoxicated guys do it all the time.	0	0	0	0
Why shouldn't a black man be able to open carry without getting shot? After all, white intoxicated guys do it all the time.	0	0	0	0
Why shouldn't a black man be able to open carry without getting shot? After all, white intoxicated guys do it all the time.	1	1	0	0
Why shouldn't a black man be able to open carry without getting shot? After all, white intoxicated guys do it all the time.	1	1	0	0
Why shouldn't a black man be able to open carry without getting shot? After all, white intoxicated guys do it all the time.	1	1	0	0
Why shouldn't a black man be able to open carry without getting shot? After all, white intoxicated guys do it all the time.	1	0	1	0
Why shouldn't a black man be able to open carry without getting shot? After all, white intoxicated guys do it all the time.	1	1	0	0
Why shouldn't a black man be able to open carry without getting shot? After all, white intoxicated guys do it all the time.	1	1	0	0
Why shouldn't a black man be able to open carry without getting shot? After all, white intoxicated guys do it all the time.	1	1	0	1
Why shouldn't a black man be able to open carry without getting shot? After all, white intoxicated guys do it all the time.	1	1	1	0
Why shouldn't a black man be able to open carry without getting shot? After all, white intoxicated guys do it all the time.	1	1	0	0
Why shouldn't a black man be able to open carry without getting shot? After all, white intoxicated guys do it all the time.	1	1	0	0
Why shouldn't a black man be able to open carry without getting shot? After all, white intoxicated guys do it all the time.	1	1	1	0
Why shouldn't a black man be able to open carry without getting shot? After all, white intoxicated guys do it all the time.	1	1	0	0
Why shouldn't a black man be able to open carry without getting shot? After all, white intoxicated guys do it all the time.	1	1	0	0
Why shouldn't a black man be able to open carry without getting shot? After all, white intoxicated guys do it all the time.	1	1	0	0
Consider buying a Toyota.	0	0	0	0
Consider buying a Toyota.	0	0	0	0
Consider buying a Toyota.	0	0	0	0
Consider buying a Toyota.	0	0	0	0
Consider buying a Toyota.	0	0	0	0
Consider buying a Toyota.	0	0	0	0
Consider buying a Toyota.	0	0	0	0
Consider buying a Toyota.	0	0	0	0
Consider buying a Toyota.	0	0	0	0
Consider buying a Toyota.	0	0	0	0
Consider buying a Toyota.	0	0	0	0
Consider buying a Toyota.	0	0	0	0
Consider buying a Toyota.	0	0	0	0
Consider buying a Toyota.	0	0	0	0
Consider buying a Toyota.	0	0	0	0
Consider buying a Toyota.	0	0	0	0
Consider buying a Toyota.	0	0	0	0
Consider buying a Toyota.	0	0	0	0
Consider buying a Toyota.	0	0	0	0
Consider buying a Toyota.	0	0	0	0
corrected: her advice	0	0	0	0
corrected: her advice	0	0	0	0
corrected: her advice	0	0	0	0
corrected: her advice	0	0	0	0
corrected: her advice	0	0	0	0
corrected: her advice	0	0	0	0
corrected: her advice	0	0	0	0
corrected: her advice	0	0	0	0
corrected: her advice	0	0	0	0
corrected: her advice	0	0	0	0
corrected: her advice	0	0	0	0
corrected: her advice	0	0	0	0
corrected: her advice	0	0	0	0
corrected: her advice	0	0	0	0
corrected: her advice	0	0	0	0
corrected: her advice	0	0	0	0
corrected: her advice	0	0	0	0
corrected: her advice	0	0	0	0
corrected: her advice	0	0	0	0
corrected: her advice	0	0	0	0
Only death will be justice...	0	0	0	0
Only death will be justice...	1	0	1	0
Only death will be justice...	0	0	0	0
Only death will be justice...	1	0	1	0
Only death will be justice...	1	0	1	0
Only death will be justice...	0	0	0	0
Only death will be justice...	1	0	1	0
Only death will be justice...	0	0	0	0
Only death will be justice...	1	0	1	0
Only death will be justice...	1	0	1	0
Only death will be justice...	1	0	0	1
Only death will be justice...	1	0	1	0
Only death will be justice...	0	0	0	0
Only death will be justice...	1	0	1	0
Only death will be justice...	1	1	1	0
Only death will be justice...	0	0	0	0
Only death will be justice...	0	0	0	0
Only death will be justice...	0	0	0	0
Only death will be justice...	1	0	1	0
Only death will be justice...	0	0	0	0
Obviously, there are not enough Americans capable of critical thinking	1	1	0	0
Obviously, there are not enough Americans capable of critical thinking	1	1	1	0
Obviously, there are not enough Americans capable of critical thinking	0	0	0	0
Obviously, there are not enough Americans capable of critical thinking	1	1	0	0
Obviously, there are not enough Americans capable of critical thinking	1	1	0	0
Obviously, there are not enough Americans capable of critical thinking	1	1	1	0
Obviously, there are not enough Americans capable of critical thinking	0	0	0	0
Obviously, there are not enough Americans capable of critical thinking	0	0	0	0
Obviously, there are not enough Americans capable of critical thinking	1	1	0	0
Obviously, there are not enough Americans capable of critical thinking	1	1	0	0
Obviously, there are not enough Americans capable of critical thinking	1	1	0	0
Obviously, there are not enough Americans capable of critical thinking	1	1	0	0
Obviously, there are not enough Americans capable of critical thinking	1	0	1	0
Obviously, there are not enough Americans capable of critical thinking	1	1	0	0
Obviously, there are not enough Americans capable of critical thinking	0	0	0	0
Obviously, there are not enough Americans capable of critical thinking	1	1	0	0
Obviously, there are not enough Americans capable of critical thinking	1	1	0	0
Obviously, there are not enough Americans capable of critical thinking	1	1	0	0
Obviously, there are not enough Americans capable of critical thinking	1	1	0	0
Obviously, there are not enough Americans capable of critical thinking	0	0	0	0
People who steal shop baskets and shopping carts should be sentenced to road side cleaning. What if they refuse? We need re-introduction of corporal whacking.	1	0	1	0
People who steal shop baskets and shopping carts should be sentenced to road side cleaning. What if they refuse? We need re-introduction of corporal whacking.	0	0	0	0
People who steal shop baskets and shopping carts should be sentenced to road side cleaning. What if they refuse? We need re-introduction of corporal whacking.	0	0	0	0
People who steal shop baskets and shopping carts should be sentenced to road side cleaning. What if they refuse? We need re-introduction of corporal whacking.	0	0	0	0
People who steal shop baskets and shopping carts should be sentenced to road side cleaning. What if they refuse? We need re-introduction of corporal whacking.	1	0	1	0
People who steal shop baskets and shopping carts should be sentenced to road side cleaning. What if they refuse? We need re-introduction of corporal whacking.	0	0	0	0
People who steal shop baskets and shopping carts should be sentenced to road side cleaning. What if they refuse? We need re-introduction of corporal whacking.	0	0	0	0
People who steal shop baskets and shopping carts should be sentenced to road side cleaning. What if they refuse? We need re-introduction of corporal whacking.	0	0	0	0
People who steal shop baskets and shopping carts should be sentenced to road side cleaning. What if they refuse? We need re-introduction of corporal whacking.	1	0	1	0
People who steal shop baskets and shopping carts should be sentenced to road side cleaning. What if they refuse? We need re-introduction of corporal whacking.	1	0	1	0
People who steal shop baskets and shopping carts should be sentenced to road side cleaning. What if they refuse? We need re-introduction of corporal whacking.	1	0	1	0
People who steal shop baskets and shopping carts should be sentenced to road side cleaning. What if they refuse? We need re-introduction of corporal whacking.	1	0	1	0
People who steal shop baskets and shopping carts should be sentenced to road side cleaning. What if they refuse? We need re-introduction of corporal whacking.	0	0	0	0
People who steal shop baskets and shopping carts should be sentenced to road side cleaning. What if they refuse? We need re-introduction of corporal whacking.	1	0	1	0
People who steal shop baskets and shopping carts should be sentenced to road side cleaning. What if they refuse? We need re-introduction of corporal whacking.	0	0	0	0
People who steal shop baskets and shopping carts should be sentenced to road side cleaning. What if they refuse? We need re-introduction of corporal whacking.	1	0	1	0
People who steal shop baskets and shopping carts should be sentenced to road side cleaning. What if they refuse? We need re-introduction of corporal whacking.	1	0	1	0
People who steal shop baskets and shopping carts should be sentenced to road side cleaning. What if they refuse? We need re-introduction of corporal whacking.	0	0	0	0
People who steal shop baskets and shopping carts should be sentenced to road side cleaning. What if they refuse? We need re-introduction of corporal whacking.	1	0	1	0
People who steal shop baskets and shopping carts should be sentenced to road side cleaning. What if they refuse? We need re-introduction of corporal whacking.	1	0	1	0
in diesel awd format it would be fantasic	0	0	0	0
in diesel awd format it would be fantasic	0	0	0	0
in diesel awd format it would be fantasic	0	0	0	0
in diesel awd format it would be fantasic	0	0	0	0
in diesel awd format it would be fantasic	0	0	0	0
in diesel awd format it would be fantasic	0	0	0	0
in diesel awd format it would be fantasic	0	0	0	0
in diesel awd format it would be fantasic	0	0	0	0
in diesel awd format it would be fantasic	0	0	0	0
in diesel awd format it would be fantasic	0	0	0	0
in diesel awd format it would be fantasic	0	0	0	0
in diesel awd format it would be fantasic	0	0	0	0
in diesel awd format it would be fantasic	0	0	0	0
in diesel awd format it would be fantasic	0	0	0	0
in diesel awd format it would be fantasic	0	0	0	0
in diesel awd format it would be fantasic	0	0	0	0
in diesel awd format it would be fantasic	0	0	0	0
in diesel awd format it would be fantasic	0	0	0	0
in diesel awd format it would be fantasic	0	0	0	0
[truncated: 38,001 more rows]
